# Supplementary material for: Visceral Adipose Tissue Molecular Networks and Regulatory microRNA in Pediatric Obesity: An In Silico Approach
Source: Int J Mol Sci. 2022 Sep 20;23(19):11036. doi: 10.3390/ijms231911036 (PMC9569899; doi:10.3390/ijms231911036)
Supplement: Supplementary file 1 [file ijms-23-11036-s001.zip › Table S1.xlsx]

## Sheet: Supplementary File S1_GO_STRING
# background genes	# genes	category	chart color	description	FDR value	genes	network.SUID	nodes.SUID	p-value	PMID	term name	transferred FDR value	year
1203	28	TISSUES		Skeletal system	3.23e-07	TIMP1|COL1A1|SSPN|APOE|SNAP25|KNG1|ITGB6|FCN2|SYNPO2|TYMS|SHMT1|HP|SPTBN1|TGM2|PDE4DIP|SCD|TNMD|ACSL6|CENPN|CFI|C4A|C4B|SERPINA1|CFB|PIEZO2|ANGPT1|CRYAB|LEPROT	6083	6475|6394|6292|6427|6577|6523|6448|6277|6403|6304|6445|6589|6280|6454|6268|6496|6376|6601|6544|6265|6598|6565|6595|6328|6295|6400|6529|6502	3.37e-10		BTO:0001486	1	0
12619	104	TISSUES		Whole body	3.23e-07	PDK4|TNS1|AURKA|TIMP1|SFRP1|COL1A1|DGAT2|AICDA|SSPN|KLF2|WISP1|APOE|JUND|GINS2|ACLY|SNAP25|BHMT2|TGDS|LPCAT3|NOX4|KNG1|VCAN|LEFTY1|TNFRSF10B|ITGB6|CCNB2|FCN2|PDPN|KCNJ3|GABRG1|SCIN|PPP1R14A|SYNPO2|MMP14|UBE3C|LEP|TYMS|SHMT1|NQO1|MAF|TDP1|SNTB2|ESR2|MAFF|SREBF1|HP|SPTBN1|CES1|NPY1R|TGM2|LEFTY2|CENPF|DTL|CR1|DPT|PDE4DIP|TTK|SCD|JUN|COL5A1|PLAC9|SYTL4|TNMD|PGK1|CXCR3|GSN|KIF4A|KLF4|TRPM3|HIST1H4H|PC…	6083	6466|6463|6493|6475|6313|6394|6352|6604|6292|6487|6505|6427|6271|6442|6499|6577|6397|6538|6298|6358|6523|6568|6316|6415|6448|6283|6277|6418|6460|6406|6562|6436|6403|6370|6274|6301|6304|6445|6385|6379|6508|6340|6367|6373|6571|6589|6280|6391|6388|6454|6586|6307|6541|6511|6409|6268|6583|6496|6574|6481|6457|6337|6376|6430|6526|6361|6532|6517|6331|6325|6346|6601|6424|6334|6289|6355|6580|6550|6514|6544…	1.69e-10		BTO:0001489	1	0
14895	111	TISSUES		Animal	1.23e-06	PDK4|TNS1|AURKA|TIMP1|SFRP1|COL1A1|DGAT2|AICDA|SSPN|KLF2|WISP1|APOE|JUND|GINS2|ACLY|SNAP25|BHMT2|TGDS|LPCAT3|NOX4|GRB14|KNG1|VCAN|LEFTY1|TNFRSF10B|ITGB6|CCNB2|GSTT2B|FCN2|PDPN|KCNJ3|GABRG1|SCIN|PPP1R14A|SYNPO2|MMP14|UBE3C|LEP|TYMS|SHMT1|NQO1|MAF|TDP1|SNTB2|ESR2|MAFF|SREBF1|HP|SPTBN1|CES1|NPY1R|TGM2|LEFTY2|CENPF|DTL|CR1|DPT|PDE4DIP|TTK|SCD|JUN|COL5A1|PLAC9|SYTL4|TNMD|PGK1|CXCR3|GSN|KIF4A|KLF4|TRPM…	6083	6466|6463|6493|6475|6313|6394|6352|6604|6292|6487|6505|6427|6271|6442|6499|6577|6397|6538|6298|6358|6547|6523|6568|6316|6415|6448|6283|6286|6277|6418|6460|6406|6562|6436|6403|6370|6274|6301|6304|6445|6385|6379|6508|6340|6367|6373|6571|6589|6280|6391|6388|6454|6586|6307|6541|6511|6409|6268|6583|6496|6574|6481|6457|6337|6376|6430|6526|6361|6532|6517|6331|6325|6346|6601|6424|6478|6334|6289|6355|6580…	1.94e-09		BTO:0000042	0.910534	0
2543	39	TISSUES		Hematopoietic system	3.22e-06	TNS1|AURKA|TIMP1|COL1A1|DGAT2|AICDA|KLF2|APOE|JUND|GINS2|ACLY|KNG1|TNFRSF10B|PDPN|PPP1R14A|SHMT1|SREBF1|HP|SPTBN1|CES1|NPY1R|TGM2|CR1|SYTL4|PGK1|CXCR3|GSN|HIST1H4H|NEDD9|EMILIN1|FANCA|HMMR|EIF4G3|PLA2G2A|C4B|SERPINA1|CFB|FCGR3B|CCL18	6083	6463|6493|6475|6394|6352|6604|6487|6427|6271|6442|6499|6523|6415|6418|6436|6445|6571|6589|6280|6391|6388|6454|6511|6337|6430|6526|6361|6325|6424|6334|6514|6520|6319|6469|6565|6595|6328|6322|6535	8.46e-09		BTO:0000570	0.846143	0
114	10	STRING Clusters		Mixed, incl. condensed chromosome, centromeric region, and kinesin motor, catalytic domain. atpase.	1.32e-05	AURKA|CCNB2|CENPF|TTK|KIF4A|CENPN|HELLS|KIF20A|TOP2A|SPC24	6083	6493|6283|6307|6583|6532|6544|6349|6559|6421|6310	2.91e-09		CL:4850	0.751745	0
2593	38	TISSUES		Internal female genital organ	1.53e-05	PDK4|AURKA|TIMP1|COL1A1|ACLY|NOX4|VCAN|TNFRSF10B|SCIN|MMP14|LEP|TYMS|MAF|ESR2|MAFF|SREBF1|TGM2|LEFTY2|PDE4DIP|SCD|JUN|COL5A1|PLAC9|SYTL4|PGK1|GSN|KLF4|HIST1H4H|NEDD9|EMILIN1|NFIB|FANCA|CENPN|KIF20A|EIF4G3|SFRP4|SERPINA1|WWC1	6083	6466|6493|6475|6394|6499|6358|6568|6415|6562|6370|6301|6304|6379|6367|6373|6571|6454|6586|6268|6496|6574|6481|6457|6337|6430|6361|6517|6325|6424|6334|6580|6514|6544|6559|6319|6451|6595|6382	4.83e-08		BTO:0003099	0.741867	0
725	19	TISSUES		Vertebrate muscular system	1.63e-05	SSPN|WISP1|APOE|SNAP25|KNG1|VCAN|ITGB6|PDPN|PPP1R14A|SYNPO2|MAFF|SPTBN1|TGM2|PDE4DIP|SCD|TNMD|SERPINA1|CRYAB|LEPROT	6083	6292|6505|6427|6577|6523|6568|6448|6418|6436|6403|6373|6280|6454|6268|6496|6376|6595|6529|6502	6e-08		BTO:0001369	0.737631	0
2645	38	TISSUES		Digestive gland	1.94e-05	TNS1|TIMP1|COL1A1|DGAT2|APOE|ACLY|BHMT2|KNG1|VCAN|LEFTY1|TNFRSF10B|ITGB6|FCN2|SHMT1|NQO1|SREBF1|HP|SPTBN1|CES1|NPY1R|TGM2|PDE4DIP|SCD|JUN|PGK1|GSN|KLF4|HIST1H4H|AKR1C2|AKR1C1|FAM83H|CFI|ENSP00000381231|PLA2G2A|C4A|C4B|SERPINA1|CFB	6083	6463|6475|6394|6352|6427|6499|6397|6523|6568|6316|6415|6448|6277|6445|6385|6571|6589|6280|6391|6388|6454|6268|6496|6574|6430|6361|6517|6325|6289|6355|6550|6265|6592|6469|6598|6565|6595|6328	8.15e-08		BTO:0000345	0.725981	0
39	7	STRING Clusters		Mixed, incl. mitotic cytokinesis, and gastric cancer network 1	1.95e-05	AURKA|CCNB2|CENPF|TTK|KIF4A|KIF20A|TOP2A	6083	6493|6283|6307|6583|6532|6559|6421	8.57e-09		CL:4867	0.725637	0
102	9	STRING Clusters		Mixed, incl. condensed chromosome, centromeric region, and kinesin motor, catalytic domain. atpase.	2.69e-05	AURKA|CCNB2|CENPF|TTK|KIF4A|CENPN|KIF20A|TOP2A|SPC24	6083	6493|6283|6307|6583|6532|6544|6559|6421|6310	1.78e-08		CL:4854	0.704112	0
527	17	GO Cellular Component		Extracellular matrix	3.03e-05	TIMP1|SFRP1|COL1A1|WISP1|APOE|KNG1|VCAN|FCN2|MMP14|TGM2|LEFTY2|DPT|COL5A1|EMILIN1|SERPINA1|ADAMTS9|ANGPT1	6083	6475|6313|6394|6505|6427|6523|6568|6277|6370|6454|6586|6409|6481|6334|6595|6364|6400	1.78e-08		GO:0031012	0.696148	0
4874	58	GO Biological Process		Negative regulation of cellular process	3.1e-05	PDK4|AURKA|TIMP1|SFRP1|COL1A1|DGAT2|AICDA|KLF2|WISP1|APOE|JUND|NOX4|GRB14|KNG1|LEFTY1|TNFRSF10B|PDPN|SCIN|PPP1R14A|MMP14|LEP|TYMS|SHMT1|NQO1|MAF|ESR2|SREBF1|HP|SPTBN1|CENPF|DTL|CR1|DPT|TTK|JUN|COL5A1|SYTL4|TNMD|CXCR3|GSN|KLF4|HIST1H4H|EMILIN1|NFIB|HELLS|PLA2G2A|C4A|SFRP4|TOP2A|C4B|SERPINA1|ADAMTS9|FAM107A|WWC1|ANGPT1|CRYAB|EML2|LEPROT	6083	6466|6493|6475|6313|6394|6352|6604|6487|6505|6427|6271|6358|6547|6523|6316|6415|6418|6562|6436|6370|6301|6304|6445|6385|6379|6367|6571|6589|6280|6307|6541|6511|6409|6583|6574|6481|6337|6376|6526|6361|6517|6325|6334|6580|6349|6469|6598|6451|6421|6565|6595|6364|6472|6382|6400|6529|6553|6502	4.01e-09		GO:0048523	0.69462	0
8046	79	GO Biological Process		Response to stimulus	3.1e-05	PDK4|AURKA|TIMP1|SFRP1|COL1A1|DGAT2|AICDA|KLF2|WISP1|APOE|JUND|GINS2|ACLY|SNAP25|NOX4|GRB14|KNG1|LEFTY1|TNFRSF10B|ITGB6|FCN2|PDPN|KCNJ3|GABRG1|PPP1R14A|MMP14|LEP|TYMS|SHMT1|NQO1|TDP1|ESR2|MAFF|SREBF1|HP|SPTBN1|CES1|NPY1R|TGM2|LEFTY2|CENPF|DTL|CR1|SCD|JUN|COL5A1|SYTL4|TNMD|PGK1|CXCR3|GSN|KLF4|TRPM3|HIST1H4H|NEDD9|NHLRC3|AKR1C2|AKR1C1|NFIB|FAM83H|FANCA|CFI|ENSP00000381231|PLA2G2A|C4A|SFRP4|TOP2A|C4…	6083	6466|6493|6475|6313|6394|6352|6604|6487|6505|6427|6271|6442|6499|6577|6358|6547|6523|6316|6415|6448|6277|6418|6460|6406|6436|6370|6301|6304|6445|6385|6508|6367|6373|6571|6589|6280|6391|6388|6454|6586|6307|6541|6511|6496|6574|6481|6337|6376|6430|6526|6361|6517|6331|6325|6424|6478|6289|6355|6580|6550|6514|6265|6592|6469|6598|6451|6421|6565|6595|6328|6364|6472|6295|6382|6400|6529|6322|6439|6535	2.41e-09		GO:0050896	0.69462	0
115	9	GO Cellular Component		Blood microparticle	3.98e-05	APOE|KNG1|FCN2|HP|GSN|C4A|C4B|CFB|HPR	6083	6427|6523|6277|6589|6361|6598|6565|6328|6439	4.68e-08		GO:0072562	0.677901	0
34	6	STRING Clusters		Mixed, incl. spindle midzone assembly, and gastric cancer network 1	5.18e-05	CCNB2|CENPF|TTK|KIF4A|KIF20A|TOP2A	6083	6283|6307|6583|6532|6559|6421	1.14e-07		CL:4869	0.660269	0
6036	62	TISSUES		Endocrine gland	5.53e-05	TNS1|AURKA|TIMP1|COL1A1|DGAT2|AICDA|APOE|GINS2|ACLY|BHMT2|NOX4|KNG1|VCAN|LEFTY1|TNFRSF10B|ITGB6|CCNB2|FCN2|SYNPO2|SHMT1|NQO1|TDP1|SNTB2|ESR2|SREBF1|HP|SPTBN1|CES1|NPY1R|TGM2|LEFTY2|DTL|CR1|DPT|PDE4DIP|TTK|SCD|JUN|SYTL4|PGK1|CXCR3|GSN|KLF4|HIST1H4H|ACSL6|NEDD9|AKR1C2|AKR1C1|FAM83H|HMMR|HELLS|CFI|ENSP00000381231|EIF4G3|PLA2G2A|C4A|SFRP4|C4B|SERPINA1|CFB|CRYAB|CCL18	6083	6463|6493|6475|6394|6352|6604|6427|6442|6499|6397|6358|6523|6568|6316|6415|6448|6283|6277|6403|6445|6385|6508|6340|6367|6571|6589|6280|6391|6388|6454|6586|6541|6511|6409|6268|6583|6496|6574|6337|6430|6526|6361|6517|6325|6601|6424|6289|6355|6550|6520|6349|6265|6592|6319|6469|6598|6451|6565|6595|6328|6529|6535	2.61e-07		BTO:0001488	0.655894	0
1882	30	TISSUES		Liver	6.73e-05	TNS1|TIMP1|COL1A1|APOE|ACLY|BHMT2|KNG1|TNFRSF10B|FCN2|SHMT1|NQO1|SREBF1|HP|SPTBN1|CES1|TGM2|SCD|PGK1|GSN|KLF4|HIST1H4H|AKR1C2|AKR1C1|CFI|ENSP00000381231|PLA2G2A|C4A|C4B|SERPINA1|CFB	6083	6463|6475|6394|6427|6499|6397|6523|6415|6277|6445|6385|6571|6589|6280|6391|6454|6496|6430|6361|6517|6325|6289|6355|6265|6592|6469|6598|6565|6595|6328	3.53e-07		BTO:0000759	0.642754	0
3195	42	GO Cellular Component		Extracellular space	6.94e-05	TIMP1|SFRP1|COL1A1|WISP1|APOE|ACLY|BHMT2|KNG1|VCAN|LEFTY1|GSTT2B|FCN2|SCIN|MMP14|LEP|SHMT1|HP|SPTBN1|CES1|TGM2|LEFTY2|CR1|DPT|COL5A1|PGK1|GSN|HIST1H4H|EMILIN1|AKR1C1|CFI|PLA2G2A|C4A|SFRP4|C4B|SERPINA1|CFB|ADAMTS9|ANGPT1|CRYAB|FCGR3B|HPR|CCL18	6083	6475|6313|6394|6505|6427|6499|6397|6523|6568|6316|6286|6277|6562|6370|6301|6445|6589|6280|6391|6454|6586|6511|6409|6481|6430|6361|6325|6334|6355|6265|6469|6598|6451|6565|6595|6328|6364|6400|6529|6322|6439|6535	1.51e-07		GO:0005615	0.640698	0
396	14	GO Cellular Component		Collagen-containing extracellular matrix	6.94e-05	TIMP1|SFRP1|COL1A1|APOE|KNG1|VCAN|FCN2|TGM2|LEFTY2|DPT|COL5A1|EMILIN1|SERPINA1|ANGPT1	6083	6475|6313|6394|6427|6523|6568|6277|6454|6586|6409|6481|6334|6595|6400	1.22e-07		GO:0062023	0.640698	0
182	10	STRING Clusters		Mixed, incl. complement and coagulation cascades, and lipoprotein particle	7.07e-05	APOE|KNG1|FCN2|CR1|CFI|C4A|C4B|SERPINA1|CFB|HPR	6083	6427|6523|6277|6511|6265|6598|6565|6595|6328|6439	1.9e-07		CL:19706	0.639456	0
37	6	STRING Clusters		Complement cascade	7.07e-05	FCN2|CR1|CFI|C4A|C4B|CFB	6083	6277|6511|6265|6598|6565|6328	1.78e-07		CL:19968	0.639456	0
1005	21	TISSUES		Cardiovascular system	7.92e-05	TNS1|TIMP1|SFRP1|APOE|TGDS|NOX4|VCAN|PDPN|PPP1R14A|SPTBN1|CES1|TGM2|PDE4DIP|PGK1|CXCR3|GSN|SYNPO2L|KIF20A|SERPINA1|CRYAB|CCL18	6083	6463|6475|6313|6427|6538|6358|6568|6418|6436|6280|6391|6454|6268|6430|6526|6361|6412|6559|6595|6529|6535	4.58e-07		BTO:0000088	0.63186	0
45	6	TISSUES		Cerebrospinal fluid	8.05e-05	APOE|KNG1|HP|CFI|C4A|SERPINA1	6083	6427|6523|6589|6265|6598|6595	5.07e-07		BTO:0000237	0.630771	0
6112	65	GO Biological Process		Positive regulation of biological process	8.81e-05	AURKA|TIMP1|SFRP1|COL1A1|DGAT2|AICDA|KLF2|WISP1|APOE|JUND|ACLY|SNAP25|NOX4|KNG1|LEFTY1|TNFRSF10B|FCN2|PDPN|SCIN|SYNPO2|MMP14|LEP|NQO1|MAF|ESR2|MAFF|SREBF1|HP|SPTBN1|CES1|TGM2|LEFTY2|DTL|CR1|PDE4DIP|TTK|SCD|JUN|SYTL4|PGK1|CXCR3|GSN|KLF4|ACSL6|NEDD9|EMILIN1|AKR1C2|NFIB|FAM83H|CFI|SYNPO2L|PLA2G2A|C4A|CLSTN2|SFRP4|TOP2A|C4B|CFB|ADAMTS9|FAM107A|WWC1|ANGPT1|HPR|CCL18|LEPROT	6083	6493|6475|6313|6394|6352|6604|6487|6505|6427|6271|6499|6577|6358|6523|6316|6415|6277|6418|6562|6403|6370|6301|6385|6379|6367|6373|6571|6589|6280|6391|6454|6586|6541|6511|6268|6583|6496|6574|6337|6430|6526|6361|6517|6601|6424|6334|6289|6580|6550|6265|6412|6469|6598|6607|6451|6421|6565|6328|6364|6472|6382|6400|6439|6535|6502	2.06e-08		GO:0048518	0.624734	0
5389	60	GO Biological Process		Negative regulation of biological process	8.81e-05	PDK4|AURKA|TIMP1|SFRP1|COL1A1|DGAT2|AICDA|KLF2|WISP1|APOE|JUND|NOX4|GRB14|KNG1|LEFTY1|TNFRSF10B|PDPN|SCIN|PPP1R14A|MMP14|LEP|TYMS|SHMT1|NQO1|MAF|ESR2|SREBF1|HP|SPTBN1|CES1|CENPF|DTL|CR1|DPT|TTK|JUN|COL5A1|SYTL4|TNMD|PGK1|CXCR3|GSN|KLF4|HIST1H4H|EMILIN1|NFIB|HELLS|PLA2G2A|C4A|SFRP4|TOP2A|C4B|SERPINA1|ADAMTS9|FAM107A|WWC1|ANGPT1|CRYAB|EML2|LEPROT	6083	6466|6493|6475|6313|6394|6352|6604|6487|6505|6427|6271|6358|6547|6523|6316|6415|6418|6562|6436|6370|6301|6304|6445|6385|6379|6367|6571|6589|6280|6391|6307|6541|6511|6409|6583|6574|6481|6337|6376|6430|6526|6361|6517|6325|6334|6580|6349|6469|6598|6451|6421|6565|6595|6364|6472|6382|6400|6529|6553|6502	2.35e-08		GO:0048519	0.624734	0
5020	54	TISSUES		Viscus	0.0001	TNS1|AURKA|TIMP1|COL1A1|DGAT2|KLF2|APOE|JUND|GINS2|ACLY|SNAP25|BHMT2|TGDS|NOX4|KNG1|VCAN|LEFTY1|TNFRSF10B|ITGB6|FCN2|PDPN|SYNPO2|SHMT1|NQO1|MAFF|SREBF1|HP|SPTBN1|CES1|NPY1R|TGM2|DPT|PDE4DIP|SCD|JUN|SYTL4|PGK1|CXCR3|GSN|KLF4|HIST1H4H|AKR1C2|AKR1C1|NFIB|CFI|ENSP00000381231|PLA2G2A|C4A|C4B|SERPINA1|CFB|ANGPT1|CRYAB|CCL18	6083	6463|6493|6475|6394|6352|6487|6427|6271|6442|6499|6577|6397|6538|6358|6523|6568|6316|6415|6448|6277|6418|6403|6445|6385|6373|6571|6589|6280|6391|6388|6454|6409|6268|6496|6574|6337|6430|6526|6361|6517|6325|6289|6355|6580|6265|6592|6469|6598|6565|6595|6328|6400|6529|6535	7.6e-07		BTO:0001491	0.616257	0
1818	30	UniProt Keywords		Secreted	0.00011	TIMP1|SFRP1|COL1A1|WISP1|APOE|KNG1|VCAN|LEFTY1|FCN2|LEP|HP|LEFTY2|DPT|COL5A1|PLAC9|GSN|NHLRC3|EMILIN1|CFI|PLA2G2A|C4A|SFRP4|C4B|SERPINA1|CFB|ADAMTS9|ANGPT1|FCGR3B|HPR|CCL18	6083	6475|6313|6394|6505|6427|6523|6568|6316|6277|6301|6589|6586|6409|6481|6457|6361|6478|6334|6265|6469|6598|6451|6565|6595|6328|6364|6400|6322|6439|6535	1.69e-07		KW-0964	0.60988	0
2035	32	COMPARTMENTS		Extracellular region	0.00012	TIMP1|SFRP1|COL1A1|WISP1|APOE|ACLY|KNG1|VCAN|LEFTY1|FCN2|LEP|HP|TGM2|LEFTY2|CR1|COL5A1|PGK1|GSN|EMILIN1|CFI|KIF20A|PLA2G2A|C4A|SFRP4|C4B|SERPINA1|CFB|ADAMTS9|ANGPT1|FCGR3B|HPR|CCL18	6083	6475|6313|6394|6505|6427|6499|6523|6568|6316|6277|6301|6589|6454|6586|6511|6481|6430|6361|6334|6265|6559|6469|6598|6451|6565|6595|6328|6364|6400|6322|6439|6535	1.72e-07		GOCC:0005576	0.604058	0
985	22	COMPARTMENTS		Extracellular space	0.00012	TIMP1|SFRP1|COL1A1|WISP1|APOE|ACLY|KNG1|FCN2|LEP|HP|TGM2|CR1|PGK1|GSN|PLA2G2A|C4A|C4B|SERPINA1|CFB|ANGPT1|FCGR3B|HPR	6083	6475|6313|6394|6505|6427|6499|6523|6277|6301|6589|6454|6511|6430|6361|6469|6598|6565|6595|6328|6400|6322|6439	7.52e-08		GOCC:0005615	0.604058	0
116	9	COMPARTMENTS		Blood microparticle	0.00012	APOE|KNG1|FCN2|HP|GSN|C4A|C4B|CFB|HPR	6083	6427|6523|6277|6589|6361|6598|6565|6328|6439	5.02e-08		GOCC:0072562	0.604058	0
444	15	COMPARTMENTS		Extracellular vesicle	0.00012	TIMP1|SFRP1|APOE|KNG1|HP|TGM2|CR1|PGK1|GSN|PLA2G2A|C4A|C4B|SERPINA1|ANGPT1|FCGR3B	6083	6475|6313|6427|6523|6589|6454|6511|6430|6361|6469|6598|6565|6595|6400|6322	7.43e-08		GOCC:1903561	0.604058	0
6107	61	TISSUES		Reproductive system	0.00013	PDK4|AURKA|TIMP1|COL1A1|DGAT2|APOE|ACLY|NOX4|VCAN|TNFRSF10B|CCNB2|PDPN|SCIN|MMP14|UBE3C|LEP|TYMS|SHMT1|MAF|TDP1|SNTB2|ESR2|MAFF|SREBF1|HP|SPTBN1|TGM2|LEFTY2|DTL|DPT|PDE4DIP|TTK|SCD|JUN|COL5A1|PLAC9|SYTL4|PGK1|GSN|KIF4A|KLF4|HIST1H4H|ACSL6|NEDD9|EMILIN1|AKR1C2|NFIB|FAM83H|FANCA|CENPN|HMMR|HELLS|KIF20A|EIF4G3|PLA2G2A|SFRP4|TOP2A|SERPINA1|FAM107A|WWC1|EML2	6083	6466|6493|6475|6394|6352|6427|6499|6358|6568|6415|6283|6418|6562|6370|6274|6301|6304|6445|6379|6508|6340|6367|6373|6571|6589|6280|6454|6586|6541|6409|6268|6583|6496|6574|6481|6457|6337|6430|6361|6532|6517|6325|6601|6424|6334|6289|6580|6550|6514|6544|6520|6349|6559|6319|6469|6451|6421|6595|6472|6382|6553	1.06e-06		BTO:0000081	0.598702	0
5799	59	TISSUES		Female reproductive system	0.00013	PDK4|AURKA|TIMP1|COL1A1|DGAT2|APOE|ACLY|NOX4|VCAN|TNFRSF10B|CCNB2|PDPN|SCIN|MMP14|UBE3C|LEP|TYMS|SHMT1|MAF|TDP1|SNTB2|ESR2|MAFF|SREBF1|HP|SPTBN1|TGM2|LEFTY2|DTL|DPT|PDE4DIP|TTK|SCD|JUN|COL5A1|PLAC9|SYTL4|PGK1|GSN|KIF4A|KLF4|HIST1H4H|ACSL6|NEDD9|EMILIN1|NFIB|FAM83H|FANCA|CENPN|HMMR|HELLS|KIF20A|EIF4G3|SFRP4|TOP2A|SERPINA1|FAM107A|WWC1|EML2	6083	6466|6493|6475|6394|6352|6427|6499|6358|6568|6415|6283|6418|6562|6370|6274|6301|6304|6445|6379|6508|6340|6367|6373|6571|6589|6280|6454|6586|6541|6409|6268|6583|6496|6574|6481|6457|6337|6430|6361|6532|6517|6325|6601|6424|6334|6580|6550|6514|6544|6520|6349|6559|6319|6451|6421|6595|6472|6382|6553	1.02e-06		BTO:0000083	0.598702	0
1162	22	TISSUES		Lung	0.00013	TIMP1|COL1A1|KLF2|APOE|NOX4|VCAN|MMP14|NQO1|SPTBN1|CES1|TGM2|PGK1|CXCR3|KLF4|NEDD9|AKR1C2|AKR1C1|ENSP00000381231|C4B|SERPINA1|ANGPT1|CCL18	6083	6475|6394|6487|6427|6358|6568|6370|6385|6280|6391|6454|6430|6526|6517|6424|6289|6355|6592|6565|6595|6400|6535	1.19e-06		BTO:0000763	0.598702	0
6716	65	TISSUES		Urogenital system	0.00013	PDK4|AURKA|TIMP1|COL1A1|DGAT2|APOE|ACLY|SNAP25|BHMT2|NOX4|KNG1|VCAN|TNFRSF10B|CCNB2|PDPN|SCIN|MMP14|UBE3C|LEP|TYMS|SHMT1|MAF|TDP1|SNTB2|ESR2|MAFF|SREBF1|HP|SPTBN1|TGM2|LEFTY2|DTL|DPT|PDE4DIP|TTK|SCD|JUN|COL5A1|PLAC9|SYTL4|PGK1|GSN|KIF4A|KLF4|HIST1H4H|ACSL6|NEDD9|EMILIN1|AKR1C2|AKR1C1|NFIB|FAM83H|FANCA|CENPN|HMMR|HELLS|KIF20A|EIF4G3|PLA2G2A|SFRP4|TOP2A|SERPINA1|FAM107A|WWC1|EML2	6083	6466|6493|6475|6394|6352|6427|6499|6577|6397|6358|6523|6568|6415|6283|6418|6562|6370|6274|6301|6304|6445|6379|6508|6340|6367|6373|6571|6589|6280|6454|6586|6541|6409|6268|6583|6496|6574|6481|6457|6337|6430|6361|6532|6517|6325|6601|6424|6334|6289|6355|6580|6550|6514|6544|6520|6349|6559|6319|6469|6451|6421|6595|6472|6382|6553	9.95e-07		BTO:0003091	0.598702	0
253	11	COMPARTMENTS		Extracellular matrix	0.00016	TIMP1|SFRP1|COL1A1|APOE|VCAN|TGM2|LEFTY2|COL5A1|EMILIN1|ADAMTS9|ANGPT1	6083	6475|6313|6394|6427|6568|6454|6586|6481|6334|6364|6400	4.27e-07		GOCC:0031012	0.584809	0
137	8	TISSUES		Plasma cell	0.00022	TIMP1|KNG1|FCN2|HP|C4A|C4B|SERPINA1|CFB	6083	6475|6523|6277|6589|6598|6565|6595|6328	2.18e-06		BTO:0000392	0.563502	0
1020	20	TISSUES		Uterus	0.00022	PDK4|AURKA|TIMP1|ACLY|TNFRSF10B|ESR2|MAFF|SREBF1|TGM2|LEFTY2|JUN|SYTL4|PGK1|GSN|KLF4|NFIB|FANCA|CENPN|KIF20A|SFRP4	6083	6466|6493|6475|6499|6415|6367|6373|6571|6454|6586|6574|6337|6430|6361|6517|6580|6514|6544|6559|6451	2.34e-06		BTO:0001424	0.563502	0
1121	21	TISSUES		Muscular system	0.00022	SSPN|WISP1|APOE|SNAP25|KNG1|VCAN|ITGB6|PDPN|PPP1R14A|SYNPO2|SNTB2|MAFF|SPTBN1|TGM2|PDE4DIP|SCD|TNMD|ENSP00000381231|SERPINA1|CRYAB|LEPROT	6083	6292|6505|6427|6577|6523|6568|6448|6418|6436|6403|6340|6373|6280|6454|6268|6496|6376|6592|6595|6529|6502	2.55e-06		BTO:0001485	0.563502	0
927	19	TISSUES		Trunk	0.00022	AURKA|COL1A1|APOE|KNG1|PDPN|LEP|SHMT1|ESR2|HP|CES1|SCD|JUN|PGK1|CXCR3|NEDD9|HMMR|PLA2G2A|SERPINA1|CRYAB	6083	6493|6394|6427|6523|6418|6301|6445|6367|6589|6391|6496|6574|6430|6526|6424|6520|6469|6595|6529	2.3e-06		BTO:0001493	0.563502	0
5579	60	GO Biological Process		Positive regulation of cellular process	0.00023	AURKA|TIMP1|SFRP1|COL1A1|DGAT2|AICDA|KLF2|WISP1|APOE|JUND|ACLY|SNAP25|NOX4|KNG1|LEFTY1|TNFRSF10B|PDPN|SCIN|SYNPO2|MMP14|LEP|NQO1|MAF|ESR2|MAFF|SREBF1|HP|SPTBN1|TGM2|LEFTY2|DTL|CR1|PDE4DIP|TTK|JUN|SYTL4|PGK1|CXCR3|GSN|KLF4|ACSL6|NEDD9|EMILIN1|AKR1C2|NFIB|FAM83H|SYNPO2L|PLA2G2A|C4A|CLSTN2|SFRP4|TOP2A|C4B|ADAMTS9|FAM107A|WWC1|ANGPT1|HPR|CCL18|LEPROT	6083	6493|6475|6313|6394|6352|6604|6487|6505|6427|6271|6499|6577|6358|6523|6316|6415|6418|6562|6403|6370|6301|6385|6379|6367|6373|6571|6589|6280|6454|6586|6541|6511|6268|6583|6574|6337|6430|6526|6361|6517|6601|6424|6334|6289|6580|6550|6412|6469|6598|6607|6451|6421|6565|6364|6472|6382|6400|6439|6535|6502	9.1e-08		GO:0048522	0.560528	0
1436	24	TISSUES		Respiratory system	0.00025	PDK4|TIMP1|COL1A1|KLF2|APOE|NOX4|KNG1|VCAN|MMP14|NQO1|SPTBN1|CES1|TGM2|PGK1|CXCR3|KLF4|NEDD9|AKR1C2|AKR1C1|ENSP00000381231|C4B|SERPINA1|ANGPT1|CCL18	6083	6466|6475|6394|6487|6427|6358|6523|6568|6370|6385|6280|6391|6454|6430|6526|6517|6424|6289|6355|6592|6565|6595|6400|6535	3.11e-06		BTO:0000203	0.554949	0
6602	63	TISSUES		Gland	0.00025	TNS1|AURKA|TIMP1|COL1A1|DGAT2|AICDA|APOE|GINS2|ACLY|SNAP25|BHMT2|NOX4|KNG1|VCAN|LEFTY1|TNFRSF10B|ITGB6|CCNB2|FCN2|SYNPO2|SHMT1|NQO1|TDP1|SNTB2|ESR2|SREBF1|HP|SPTBN1|CES1|NPY1R|TGM2|LEFTY2|DTL|CR1|DPT|PDE4DIP|TTK|SCD|JUN|SYTL4|PGK1|CXCR3|GSN|KLF4|HIST1H4H|ACSL6|NEDD9|AKR1C2|AKR1C1|FAM83H|HMMR|HELLS|CFI|ENSP00000381231|EIF4G3|PLA2G2A|C4A|SFRP4|C4B|SERPINA1|CFB|CRYAB|CCL18	6083	6463|6493|6475|6394|6352|6604|6427|6442|6499|6577|6397|6358|6523|6568|6316|6415|6448|6283|6277|6403|6445|6385|6508|6340|6367|6571|6589|6280|6391|6388|6454|6586|6541|6511|6409|6268|6583|6496|6574|6337|6430|6526|6361|6517|6325|6601|6424|6289|6355|6550|6520|6349|6265|6592|6319|6469|6598|6451|6565|6595|6328|6529|6535	3.14e-06		BTO:0000522	0.554949	0
2239	31	TISSUES		Organism form	0.00031	COL1A1|SSPN|WISP1|NOX4|VCAN|LEFTY1|SCIN|MMP14|UBE3C|LEP|TYMS|MAF|MAFF|SREBF1|CES1|TGM2|CENPF|PDE4DIP|SCD|COL5A1|PLAC9|PGK1|KLF4|HIST1H4H|NEDD9|AKR1C2|FANCA|EIF4G3|SERPINA1|ADAMTS9|WWC1	6083	6394|6292|6505|6358|6568|6316|6562|6370|6274|6301|6304|6379|6373|6571|6391|6454|6307|6268|6496|6481|6457|6430|6517|6325|6424|6289|6514|6319|6595|6364|6382	4.22e-06		BTO:0000284	0.540556	0
3485	44	GO Biological Process		Response to stress	0.00038	PDK4|AURKA|TIMP1|SFRP1|COL1A1|AICDA|KLF2|APOE|GINS2|NOX4|KNG1|TNFRSF10B|ITGB6|FCN2|PDPN|MMP14|LEP|NQO1|TDP1|MAFF|SREBF1|HP|DTL|CR1|JUN|COL5A1|SYTL4|PGK1|CXCR3|GSN|KLF4|HIST1H4H|FANCA|CFI|ENSP00000381231|PLA2G2A|C4A|TOP2A|C4B|SERPINA1|CFB|CRYAB|HPR|CCL18	6083	6466|6493|6475|6313|6394|6604|6487|6427|6442|6358|6523|6415|6448|6277|6418|6370|6301|6385|6508|6373|6571|6589|6541|6511|6574|6481|6337|6430|6526|6361|6517|6325|6514|6265|6592|6469|6598|6421|6565|6595|6328|6529|6439|6535	2.07e-07		GO:0006950	0.526933	0
15024	109	GO Biological Process		Cellular process	0.00038	PDK4|TNS1|AURKA|TIMP1|SFRP1|COL1A1|DGAT2|AICDA|SSPN|KLF2|WISP1|APOE|JUND|GINS2|ACLY|SNAP25|BHMT2|TGDS|LPCAT3|NOX4|GRB14|KNG1|VCAN|LEFTY1|TNFRSF10B|ITGB6|CCNB2|GSTT2B|FCN2|PDPN|KCNJ3|GABRG1|SCIN|PPP1R14A|SYNPO2|MMP14|UBE3C|LEP|TYMS|SHMT1|NQO1|MAF|TDP1|ESR2|MAFF|SREBF1|HP|SPTBN1|CES1|NPY1R|TGM2|LEFTY2|CENPF|DTL|CR1|DPT|PDE4DIP|TTK|SCD|JUN|COL5A1|SYTL4|TNMD|PGK1|CXCR3|GSN|KIF4A|KLF4|TRPM3|HIST1H4H|P…	6083	6466|6463|6493|6475|6313|6394|6352|6604|6292|6487|6505|6427|6271|6442|6499|6577|6397|6538|6298|6358|6547|6523|6568|6316|6415|6448|6283|6286|6277|6418|6460|6406|6562|6436|6403|6370|6274|6301|6304|6445|6385|6379|6508|6367|6373|6571|6589|6280|6391|6388|6454|6586|6307|6541|6511|6409|6268|6583|6496|6574|6481|6337|6376|6430|6526|6361|6532|6517|6331|6325|6346|6601|6424|6478|6334|6289|6355|6580|6550|6514…	1.78e-07		GO:0009987	0.526933	0
985	19	TISSUES		Muscle	0.00038	SSPN|APOE|SNAP25|KNG1|VCAN|ITGB6|PDPN|PPP1R14A|SYNPO2|SNTB2|MAFF|SPTBN1|TGM2|PDE4DIP|SCD|TNMD|ENSP00000381231|CRYAB|LEPROT	6083	6292|6427|6577|6523|6568|6448|6418|6436|6403|6340|6373|6280|6454|6268|6496|6376|6592|6529|6502	5.45e-06		BTO:0000887	0.526933	0
213	9	TISSUES		Spinal cord	0.00043	APOE|KNG1|HP|SYTL4|CXCR3|CFI|C4A|SERPINA1|PIEZO2	6083	6427|6523|6589|6337|6526|6265|6598|6595|6295	6.28e-06		BTO:0001279	0.518662	0
76	6	TISSUES		Smooth muscle	0.00056	APOE|KNG1|VCAN|PDPN|PPP1R14A|MAFF	6083	6427|6523|6568|6418|6436|6373	8.51e-06		BTO:0001260	0.500988	0
3233	40	UniProt Keywords		Signal	0.00057	TIMP1|SFRP1|COL1A1|WISP1|APOE|KNG1|VCAN|LEFTY1|TNFRSF10B|ITGB6|FCN2|PDPN|GABRG1|MMP14|LEP|HP|CES1|LEFTY2|CR1|DPT|COL5A1|PLAC9|GSN|PCDH9|NHLRC3|EMILIN1|CFI|PLA2G2A|C4A|CLSTN2|SFRP4|C4B|SERPINA1|CFB|ADAMTS9|LSAMP|ANGPT1|FCGR3B|HPR|CCL18	6083	6475|6313|6394|6505|6427|6523|6568|6316|6415|6448|6277|6418|6406|6370|6301|6589|6391|6586|6511|6409|6481|6457|6361|6346|6478|6334|6265|6469|6598|6607|6451|6565|6595|6328|6364|6484|6400|6322|6439|6535	1.7e-06		KW-0732	0.499804	0
187	9	STRING Clusters		Mixed, incl. collagen formation, and defective b3galtl causes peters-plus syndrome (pps)	0.00061	TIMP1|COL1A1|WISP1|VCAN|MMP14|DPT|COL5A1|TNMD|ADAMTS9	6083	6475|6394|6505|6568|6370|6409|6481|6376|6364	2.27e-06		CL:16428	0.495266	0
11669	92	UniProt Keywords		Polymorphism	0.00065	PDK4|TNS1|AURKA|COL1A1|DGAT2|AICDA|SSPN|KLF2|WISP1|APOE|JUND|ACLY|TGDS|LPCAT3|NOX4|GRB14|KNG1|VCAN|LEFTY1|PLEKHA6|TNFRSF10B|ITGB6|CCNB2|GSTT2B|FCN2|PDPN|KCNJ3|GABRG1|SCIN|SYNPO2|MMP14|LEP|SHMT1|NQO1|TDP1|SNTB2|GLI4|SREBF1|HP|SPTBN1|CES1|NPY1R|TGM2|LEFTY2|CENPF|DTL|DPT|PDE4DIP|TTK|SCD|JUN|COL5A1|SYTL4|PGK1|CXCR3|GSN|KIF4A|KLF4|TRPM3|NEDD9|NHLRC3|EMILIN1|AKR1C2|AKR1C1|NFIB|FAM83H|FANCA|CENPN|HMMR|H…	6083	6466|6463|6493|6394|6352|6604|6292|6487|6505|6427|6271|6499|6538|6298|6358|6547|6523|6568|6316|6556|6415|6448|6283|6286|6277|6418|6460|6406|6562|6403|6370|6301|6445|6385|6508|6340|6433|6571|6589|6280|6391|6388|6454|6586|6307|6541|6409|6268|6583|6496|6574|6481|6337|6430|6526|6361|6532|6517|6331|6424|6478|6334|6289|6355|6580|6550|6514|6544|6520|6349|6265|6412|6559|6319|6469|6598|6607|6343|6451|6421…	2.89e-06		KW-0621	0.491016	0
368	12	COMPARTMENTS		Extracellular exosome	0.00077	TIMP1|SFRP1|APOE|KNG1|HP|TGM2|PGK1|GSN|C4B|SERPINA1|ANGPT1|FCGR3B	6083	6475|6313|6427|6523|6589|6454|6430|6361|6565|6595|6400|6322	2.33e-06		GOCC:0070062	0.479681	0
197	9	COMPARTMENTS		Collagen-containing extracellular matrix	0.00099	TIMP1|SFRP1|COL1A1|APOE|VCAN|LEFTY2|COL5A1|EMILIN1|ANGPT1	6083	6475|6313|6394|6427|6568|6586|6481|6334|6400	3.42e-06		GOCC:0062023	0.462865	0
90	6	TISSUES		Abdomen	0.0013	KNG1|LEP|JUN|PGK1|PLA2G2A|SERPINA1	6083	6523|6301|6574|6430|6469|6595	2.11e-05		BTO:0000020	0.444638	0
58	6	WikiPathways		Complement and coagulation cascades	0.0013	KNG1|CR1|CFI|C4B|SERPINA1|CFB	6083	6523|6511|6265|6565|6595|6328	1.99e-06		WP558	0.444638	0
54	5	TISSUES		Fibroblast cell line	0.0014	SFRP1|KNG1|TNFRSF10B|MMP14|HELLS	6083	6313|6523|6415|6370|6349	2.43e-05		BTO:0000453	0.43968	0
1970	27	TISSUES		Integument	0.0014	TNS1|COL1A1|KLF2|APOE|LPCAT3|ITGB6|PDPN|MMP14|LEP|TYMS|NQO1|ESR2|TGM2|SCD|SYTL4|PGK1|CXCR3|GSN|KLF4|AKR1C2|AKR1C1|NFIB|FAM83H|KIF20A|PLA2G2A|SFRP4|LEPROT	6083	6463|6394|6487|6427|6298|6448|6418|6370|6301|6304|6385|6367|6454|6496|6337|6430|6526|6361|6517|6289|6355|6580|6550|6559|6469|6451|6502	2.51e-05		BTO:0000634	0.43968	0
2310	33	GO Biological Process		Response to external stimulus	0.0015	PDK4|SFRP1|COL1A1|AICDA|APOE|JUND|KNG1|TNFRSF10B|FCN2|MMP14|LEP|TYMS|NQO1|SREBF1|HP|SPTBN1|CR1|JUN|CXCR3|GSN|TRPM3|NFIB|CFI|ENSP00000381231|PLA2G2A|C4A|C4B|CFB|ADAMTS9|FAM107A|PIEZO2|ANGPT1|CCL18	6083	6466|6313|6394|6604|6427|6271|6523|6415|6277|6370|6301|6304|6385|6571|6589|6280|6511|6574|6526|6361|6331|6580|6265|6592|6469|6598|6565|6328|6364|6472|6295|6400|6535	9.21e-07		GO:0009605	0.435063	0
4166	46	GO Cellular Component		Extracellular region	0.0016	TIMP1|SFRP1|COL1A1|WISP1|APOE|ACLY|BHMT2|KNG1|VCAN|LEFTY1|GSTT2B|FCN2|SCIN|MMP14|LEP|SHMT1|HP|SPTBN1|CES1|TGM2|LEFTY2|CR1|DPT|COL5A1|PLAC9|PGK1|GSN|HIST1H4H|NHLRC3|EMILIN1|AKR1C1|CFI|KIF20A|PLA2G2A|C4A|SFRP4|C4B|SERPINA1|CFB|ADAMTS9|LSAMP|ANGPT1|CRYAB|FCGR3B|HPR|CCL18	6083	6475|6313|6394|6505|6427|6499|6397|6523|6568|6316|6286|6277|6562|6370|6301|6445|6589|6280|6391|6454|6586|6511|6409|6481|6457|6430|6361|6325|6478|6334|6355|6265|6559|6469|6598|6451|6565|6595|6328|6364|6484|6400|6529|6322|6439|6535	4.59e-06		GO:0005576	0.430745	0
478	12	TISSUES		Bone marrow	0.0017	TIMP1|KNG1|FCN2|TYMS|SHMT1|HP|ACSL6|C4A|C4B|SERPINA1|CFB|ANGPT1	6083	6475|6523|6277|6304|6445|6589|6601|6598|6565|6595|6328|6400	3e-05		BTO:0000141	0.426689	0
54	6	GO Biological Process		Complement activation	0.0018	FCN2|CR1|CFI|C4A|C4B|CFB	6083	6277|6511|6265|6598|6565|6328	1.35e-06		GO:0006956	0.422864	0
3227	40	GO Biological Process		Regulation of multicellular organismal process	0.0018	PDK4|AURKA|TIMP1|SFRP1|COL1A1|KLF2|WISP1|APOE|JUND|SNAP25|KNG1|ITGB6|PDPN|KCNJ3|SCIN|MMP14|LEP|MAF|MAFF|SREBF1|SPTBN1|NPY1R|CENPF|CR1|SCD|JUN|COL5A1|TNMD|PGK1|CXCR3|KLF4|HIST1H4H|EMILIN1|NFIB|FANCA|CLSTN2|SFRP4|ADAMTS9|WWC1|ANGPT1	6083	6466|6493|6475|6313|6394|6487|6505|6427|6271|6577|6523|6448|6418|6460|6562|6370|6301|6379|6373|6571|6280|6388|6307|6511|6496|6574|6481|6376|6430|6526|6517|6325|6334|6580|6514|6607|6451|6364|6382|6400	1.62e-06		GO:0051239	0.422864	0
2828	37	GO Biological Process		Regulation of protein metabolic process	0.0018	AURKA|TIMP1|SFRP1|DGAT2|KLF2|APOE|NOX4|KNG1|LEFTY1|TNFRSF10B|CCNB2|PPP1R14A|SYNPO2|MMP14|LEP|TYMS|SHMT1|SREBF1|LEFTY2|DTL|CR1|TTK|JUN|GSN|KLF4|NEDD9|EMILIN1|EIF4G3|PLA2G2A|C4A|C4B|SERPINA1|FAM107A|WWC1|ANGPT1|CRYAB|CCL18	6083	6493|6475|6313|6352|6487|6427|6358|6523|6316|6415|6283|6436|6403|6370|6301|6304|6445|6571|6586|6541|6511|6583|6574|6361|6517|6424|6334|6319|6469|6598|6565|6595|6472|6382|6400|6529|6535	1.33e-06		GO:0051246	0.422864	0
1567	26	GO Biological Process		Response to oxygen-containing compound	0.0018	PDK4|TIMP1|SFRP1|COL1A1|DGAT2|AICDA|KLF2|APOE|JUND|NOX4|GRB14|LEP|TYMS|SHMT1|NQO1|ESR2|SREBF1|HP|CES1|SCD|JUN|GSN|KLF4|AKR1C2|AKR1C1|CRYAB	6083	6466|6475|6313|6394|6352|6604|6487|6427|6271|6358|6547|6301|6304|6445|6385|6367|6571|6589|6391|6496|6574|6361|6517|6289|6355|6529	1.25e-06		GO:1901700	0.422864	0
13	4	SMART Domains		Netrin C-terminal Domain	0.0018	SFRP1|C4A|SFRP4|C4B	6083	6313|6598|6451|6565	2.48e-06		SM00643	0.422864	0
337	10	TISSUES		Blood platelet	0.002	TNS1|TIMP1|ACLY|PPP1R14A|SPTBN1|SYTL4|GSN|EMILIN1|EIF4G3|SERPINA1	6083	6463|6475|6499|6436|6280|6337|6361|6334|6319|6595	3.69e-05		BTO:0000132	0.415815	0
2132	28	TISSUES		Embryonic structure	0.002	COL1A1|WISP1|NOX4|VCAN|LEFTY1|SCIN|MMP14|UBE3C|LEP|TYMS|MAF|MAFF|SREBF1|CES1|TGM2|CENPF|PDE4DIP|SCD|COL5A1|PLAC9|PGK1|KLF4|HIST1H4H|NEDD9|FANCA|EIF4G3|SERPINA1|ADAMTS9	6083	6394|6505|6358|6568|6316|6562|6370|6274|6301|6304|6379|6373|6571|6391|6454|6307|6268|6496|6481|6457|6430|6517|6325|6424|6514|6319|6595|6364	3.68e-05		BTO:0000174	0.415815	0
368	12	GO Biological Process		Regulation of supramolecular fiber organization	0.0023	SFRP1|APOE|NOX4|SCIN|SYNPO2|SPTBN1|PDE4DIP|GSN|EMILIN1|SYNPO2L|CRYAB|EML2	6083	6313|6427|6358|6562|6403|6280|6268|6361|6334|6412|6529|6553	2.33e-06		GO:1902903	0.406463	0
168	8	STRING Clusters		Collagen formation, and Defective B3GALTL causes Peters-plus syndrome (PpS)	0.0023	TIMP1|COL1A1|WISP1|VCAN|MMP14|DPT|COL5A1|ADAMTS9	6083	6475|6394|6505|6568|6370|6409|6481|6364	9.14e-06		CL:16429	0.406463	0
277	9	TISSUES		Uterine cervix	0.0024	PDK4|AURKA|TIMP1|TNFRSF10B|PGK1|KLF4|NFIB|FANCA|CENPN	6083	6466|6493|6475|6415|6430|6517|6580|6514|6544	4.67e-05		BTO:0001421	0.403616	0
858	18	GO Biological Process		Response to lipid	0.0027	PDK4|SFRP1|COL1A1|DGAT2|AICDA|JUND|LEP|TYMS|NQO1|ESR2|SREBF1|CES1|SCD|JUN|KLF4|AKR1C2|FAM107A|CRYAB	6083	6466|6313|6394|6352|6604|6271|6301|6304|6385|6367|6571|6391|6496|6574|6517|6289|6472|6529	3.2e-06		GO:0033993	0.395735	0
11475	91	GO Biological Process		Regulation of biological process	0.0027	PDK4|AURKA|TIMP1|SFRP1|COL1A1|DGAT2|AICDA|KLF2|WISP1|APOE|JUND|ACLY|SNAP25|LPCAT3|NOX4|GRB14|KNG1|LEFTY1|TNFRSF10B|ITGB6|CCNB2|FCN2|PDPN|KCNJ3|GABRG1|SCIN|PPP1R14A|SYNPO2|MMP14|LEP|TYMS|SHMT1|NQO1|MAF|ESR2|GLI4|MAFF|SREBF1|HP|SPTBN1|CES1|NPY1R|TGM2|LEFTY2|CENPF|DTL|CR1|DPT|PDE4DIP|TTK|SCD|JUN|COL5A1|SYTL4|TNMD|PGK1|CXCR3|GSN|KLF4|HIST1H4H|ACSL6|NEDD9|EMILIN1|AKR1C2|NFIB|FAM83H|FANCA|HMMR|HELLS|CF…	6083	6466|6493|6475|6313|6394|6352|6604|6487|6505|6427|6271|6499|6577|6298|6358|6547|6523|6316|6415|6448|6283|6277|6418|6460|6406|6562|6436|6403|6370|6301|6304|6445|6385|6379|6367|6433|6373|6571|6589|6280|6391|6388|6454|6586|6307|6541|6511|6409|6268|6583|6496|6574|6481|6337|6376|6430|6526|6361|6517|6325|6601|6424|6334|6289|6580|6550|6514|6520|6349|6265|6412|6559|6319|6469|6598|6607|6451|6421|6565|6595…	2.95e-06		GO:0050789	0.395735	0
1447	24	GO Biological Process		Response to endogenous stimulus	0.0028	PDK4|TIMP1|SFRP1|COL1A1|KLF2|JUND|NOX4|GRB14|LEFTY1|MMP14|LEP|TYMS|SHMT1|ESR2|SREBF1|CES1|LEFTY2|JUN|TNMD|KLF4|AKR1C2|AKR1C1|SFRP4|FAM107A	6083	6466|6475|6313|6394|6487|6271|6358|6547|6316|6370|6301|6304|6445|6367|6571|6391|6586|6574|6376|6517|6289|6355|6451|6472	3.54e-06		GO:0009719	0.393302	0
865	18	GO Biological Process		Regulation of cell migration	0.0028	TIMP1|SFRP1|COL1A1|WISP1|APOE|NOX4|PDPN|SYNPO2|MMP14|JUN|CXCR3|KLF4|NEDD9|EMILIN1|FAM83H|ADAMTS9|FAM107A|ANGPT1	6083	6475|6313|6394|6505|6427|6358|6418|6403|6370|6574|6526|6517|6424|6334|6550|6364|6472|6400	3.58e-06		GO:0030334	0.393302	0
2099	29	GO Cellular Component		Extracellular exosome	0.0028	TIMP1|SFRP1|APOE|ACLY|BHMT2|KNG1|GSTT2B|FCN2|SCIN|SHMT1|HP|SPTBN1|TGM2|CR1|PGK1|GSN|HIST1H4H|EMILIN1|AKR1C1|CFI|PLA2G2A|C4A|C4B|SERPINA1|CFB|ANGPT1|CRYAB|FCGR3B|HPR	6083	6475|6313|6427|6499|6397|6523|6286|6277|6562|6445|6589|6280|6454|6511|6430|6361|6325|6334|6355|6265|6469|6598|6565|6595|6328|6400|6529|6322|6439	9.89e-06		GO:0070062	0.393302	0
2481	33	GO Biological Process		Immune system process	0.0031	SFRP1|COL1A1|AICDA|KLF2|WISP1|ACLY|SNAP25|GRB14|KNG1|TNFRSF10B|CCNB2|FCN2|PDPN|LEP|HP|CR1|JUN|CXCR3|GSN|KIF4A|KLF4|NHLRC3|HELLS|CFI|PLA2G2A|C4A|TOP2A|C4B|SERPINA1|CFB|ANGPT1|FCGR3B|CCL18	6083	6313|6394|6604|6487|6505|6499|6577|6547|6523|6415|6283|6277|6418|6301|6589|6511|6574|6526|6361|6532|6517|6478|6349|6265|6469|6598|6421|6565|6595|6328|6400|6322|6535	4.4e-06		GO:0002376	0.386492	0
7026	67	GO Molecular Function		Protein binding	0.0031	TNS1|AURKA|TIMP1|SFRP1|COL1A1|DGAT2|AICDA|WISP1|APOE|JUND|SNAP25|NOX4|GRB14|KNG1|LEFTY1|TNFRSF10B|ITGB6|CCNB2|FCN2|PDPN|GABRG1|SCIN|SYNPO2|MMP14|LEP|TYMS|SHMT1|NQO1|SNTB2|ESR2|SREBF1|HP|SPTBN1|TGM2|LEFTY2|CENPF|CR1|PDE4DIP|JUN|COL5A1|SYTL4|CXCR3|GSN|KIF4A|KLF4|HIST1H4H|ACSL6|NEDD9|EMILIN1|FAM83H|SYNPO2L|KIF20A|ENSP00000381231|C4A|SFRP4|TOP2A|C4B|SERPINA1|CFB|FAM107A|WWC1|ANGPT1|CRYAB|HPR|EML2|CCL…	6083	6463|6493|6475|6313|6394|6352|6604|6505|6427|6271|6577|6358|6547|6523|6316|6415|6448|6283|6277|6418|6406|6562|6403|6370|6301|6304|6445|6385|6340|6367|6571|6589|6280|6454|6586|6307|6511|6268|6574|6481|6337|6526|6361|6532|6517|6325|6601|6424|6334|6550|6412|6559|6592|6598|6451|6421|6565|6595|6328|6472|6382|6400|6529|6439|6553|6535|6502	9.58e-07		GO:0005515	0.386492	0
22	5	InterPro Domains		Netrin domain	0.0031	TIMP1|SFRP1|C4A|SFRP4|C4B	6083	6475|6313|6598|6451|6565	4.55e-07		IPR001134	0.386492	0
24	5	InterPro Domains		Tissue inhibitor of metalloproteinases-like, OB-fold	0.0031	TIMP1|SFRP1|C4A|SFRP4|C4B	6083	6475|6313|6598|6451|6565	6.63e-07		IPR008993	0.386492	0
13853	101	COMPARTMENTS		Cellular anatomical entity	0.0033	PDK4|TNS1|AURKA|TIMP1|SFRP1|COL1A1|DGAT2|AICDA|SSPN|KLF2|WISP1|APOE|JUND|GINS2|ACLY|SNAP25|BHMT2|LPCAT3|NOX4|GRB14|KNG1|VCAN|LEFTY1|TNFRSF10B|ITGB6|CCNB2|GSTT2B|FCN2|PDPN|KCNJ3|GABRG1|SCIN|SYNPO2|MMP14|LEP|TYMS|SHMT1|NQO1|MAF|TDP1|SNTB2|ESR2|MAFF|SREBF1|HP|SPTBN1|CES1|NPY1R|TGM2|LEFTY2|CENPF|DTL|CR1|PDE4DIP|TTK|SCD|JUN|COL5A1|SYTL4|TNMD|PGK1|CXCR3|GSN|KIF4A|KLF4|TRPM3|HIST1H4H|ACSL6|NEDD9|NHLRC3|…	6083	6466|6463|6493|6475|6313|6394|6352|6604|6292|6487|6505|6427|6271|6442|6499|6577|6397|6298|6358|6547|6523|6568|6316|6415|6448|6283|6286|6277|6418|6460|6406|6562|6403|6370|6301|6304|6445|6385|6379|6508|6340|6367|6373|6571|6589|6280|6391|6388|6454|6586|6307|6541|6511|6268|6583|6496|6574|6481|6337|6376|6430|6526|6361|6532|6517|6331|6325|6601|6424|6478|6334|6289|6355|6580|6514|6544|6520|6349|6265|6412…	1.29e-05		GOCC:0110165	0.382308	0
7871	69	COMPARTMENTS		Cytoplasm	0.0036	PDK4|AURKA|TIMP1|SFRP1|COL1A1|DGAT2|AICDA|SSPN|WISP1|APOE|ACLY|SNAP25|BHMT2|NOX4|GRB14|KNG1|VCAN|CCNB2|GSTT2B|PDPN|SCIN|SYNPO2|MMP14|TYMS|SHMT1|NQO1|TDP1|SNTB2|ESR2|SREBF1|HP|SPTBN1|CES1|TGM2|LEFTY2|CENPF|DTL|CR1|PDE4DIP|TTK|SCD|SYTL4|TNMD|PGK1|GSN|KIF4A|ACSL6|NEDD9|NHLRC3|AKR1C2|AKR1C1|FANCA|HMMR|SYNPO2L|KIF20A|ENSP00000381231|EIF4G3|PLA2G2A|C4A|SFRP4|TOP2A|C4B|SERPINA1|FAM107A|WWC1|CRYAB|FCGR3B…	6083	6466|6493|6475|6313|6394|6352|6604|6292|6505|6427|6499|6577|6397|6358|6547|6523|6568|6283|6286|6418|6562|6403|6370|6304|6445|6385|6508|6340|6367|6571|6589|6280|6391|6454|6586|6307|6541|6511|6268|6583|6496|6337|6376|6430|6361|6532|6601|6424|6478|6289|6355|6514|6520|6412|6559|6592|6319|6469|6598|6451|6421|6565|6595|6472|6382|6529|6322|6439|6502	1.56e-05		GOCC:0005737	0.376486	0
6	3	COMPARTMENTS		Fatty acid synthase complex	0.0036	ACLY|SREBF1|SCD	6083	6499|6571|6496	1.59e-05		GOCC:0005835	0.376486	0
6	3	STRING Clusters		ChREBP activates metabolic gene expression, and palmitoyl-CoA 9-desaturase activity	0.0036	ACLY|SREBF1|SCD	6083	6499|6571|6496	1.59e-05		CL:14168	0.376486	0
129	7	STRING Clusters		Collagen formation, and Matrix metalloproteinases	0.0036	TIMP1|COL1A1|WISP1|VCAN|MMP14|DPT|COL5A1	6083	6475|6394|6505|6568|6370|6409|6481	1.52e-05		CL:16430	0.376486	0
6	3	STRING Clusters		Complement component C4-A, and Complement activation lectin pathway	0.0036	FCN2|C4A|C4B	6083	6277|6598|6565	1.59e-05		CL:19977	0.376486	0
22	4	STRING Clusters		Mixed, incl. g2/m dna replication checkpoint, and gastric cancer network 1	0.0036	CCNB2|CENPF|TTK|TOP2A	6083	6283|6307|6583|6421	1.5e-05		CL:4870	0.376486	0
719	16	GO Biological Process		Positive regulation of cell death	0.0039	SFRP1|APOE|NOX4|KNG1|TNFRSF10B|SCIN|LEP|NQO1|HP|TGM2|JUN|CXCR3|GSN|SFRP4|TOP2A|HPR	6083	6313|6427|6358|6523|6415|6562|6301|6385|6589|6454|6574|6526|6361|6451|6421|6439	5.81e-06		GO:0010942	0.371131	0
57	6	Reactome Pathways		Complement cascade	0.0039	FCN2|CR1|CFI|C4A|C4B|CFB	6083	6277|6511|6265|6598|6565|6328	1.81e-06		HSA-166658	0.371131	0
274	10	GO Biological Process		Aging	0.0042	TIMP1|JUND|NOX4|LEP|TYMS|NQO1|SREBF1|JUN|GSN|CRYAB	6083	6475|6271|6358|6301|6304|6385|6571|6574|6361|6529	6.57e-06		GO:0007568	0.366172	0
911	18	GO Biological Process		Response to organic cyclic compound	0.0042	SFRP1|COL1A1|KLF2|JUND|NOX4|MMP14|LEP|TYMS|SHMT1|NQO1|ESR2|SREBF1|CES1|JUN|GSN|KLF4|FAM107A|CRYAB	6083	6313|6394|6487|6271|6358|6370|6301|6304|6445|6385|6367|6571|6391|6574|6361|6517|6472|6529	7.21e-06		GO:0014070	0.366172	0
2648	34	GO Biological Process		Regulation of developmental process	0.0042	AURKA|TIMP1|SFRP1|COL1A1|KLF2|WISP1|APOE|JUND|SNAP25|PDPN|SCIN|MMP14|LEP|MAF|MAFF|NPY1R|CENPF|CR1|JUN|COL5A1|TNMD|PGK1|CXCR3|KLF4|HIST1H4H|NEDD9|EMILIN1|NFIB|FANCA|PLA2G2A|CLSTN2|SFRP4|ADAMTS9|WWC1	6083	6493|6475|6313|6394|6487|6505|6427|6271|6577|6418|6562|6370|6301|6379|6373|6388|6307|6511|6574|6481|6376|6430|6526|6517|6325|6424|6334|6580|6514|6469|6607|6451|6364|6382	6.46e-06		GO:0050793	0.366172	0
82	6	KEGG Pathways		Complement and coagulation cascades	0.0043	KNG1|CFI|C4A|C4B|SERPINA1|CFB	6083	6523|6265|6598|6565|6595|6328	1.28e-05		hsa04610	0.364598	0
7	3	COMPARTMENTS		acetyl-CoA carboxylase complex	0.0044	ACLY|SREBF1|SCD	6083	6499|6571|6496	2.26e-05		GOCC:0009317	0.36306	0
455	11	TISSUES		Skeletal muscle	0.0045	SSPN|SNAP25|ITGB6|SYNPO2|SPTBN1|TGM2|PDE4DIP|SCD|TNMD|CRYAB|LEPROT	6083	6292|6577|6448|6403|6280|6454|6268|6496|6376|6529|6502	9.07e-05		BTO:0001103	0.361556	0
117	7	GO Biological Process		Negative regulation of angiogenesis	0.0046	KLF2|TNMD|PGK1|CXCR3|KLF4|EMILIN1|ADAMTS9	6083	6487|6376|6430|6526|6517|6334|6364	8.29e-06		GO:0016525	0.360086	0
25	4	STRING Clusters		Mixed, incl. srebp signaling pathway, and omega-9 fatty acid synthesis	0.0046	DGAT2|ACLY|SREBF1|SCD	6083	6352|6499|6571|6496	2.35e-05		CL:14140	0.360086	0
2693	34	GO Biological Process		Regulation of cellular protein metabolic process	0.0049	AURKA|TIMP1|SFRP1|APOE|NOX4|KNG1|LEFTY1|TNFRSF10B|CCNB2|PPP1R14A|SYNPO2|MMP14|LEP|TYMS|SHMT1|SREBF1|LEFTY2|CR1|TTK|JUN|GSN|KLF4|NEDD9|EMILIN1|EIF4G3|PLA2G2A|C4A|C4B|SERPINA1|FAM107A|WWC1|ANGPT1|CRYAB|CCL18	6083	6493|6475|6313|6427|6358|6523|6316|6415|6283|6436|6403|6370|6301|6304|6445|6571|6586|6511|6583|6574|6361|6517|6424|6334|6319|6469|6598|6565|6595|6472|6382|6400|6529|6535	9.3e-06		GO:0032268	0.355858	0
119	7	GO Biological Process		Response to hydrogen peroxide	0.0049	COL1A1|KLF2|NQO1|HP|JUN|KLF4|CRYAB	6083	6394|6487|6385|6589|6574|6517|6529	9.21e-06		GO:0042542	0.355858	0
57	5	UniProt Keywords		Sulfation	0.0052	DPT|COL5A1|CXCR3|C4A|C4B	6083	6409|6481|6526|6598|6565	3.1e-05		KW-0765	0.351882	0
57	5	UniProt Keywords		Sushi	0.0052	VCAN|HP|CR1|CFB|HPR	6083	6568|6589|6511|6328|6439	3.1e-05		KW-0768	0.351882	0
1675	23	TISSUES		Blood	0.0053	TNS1|AURKA|TIMP1|KLF2|APOE|GINS2|ACLY|PPP1R14A|SPTBN1|CES1|SYTL4|PGK1|CXCR3|GSN|HIST1H4H|EMILIN1|FANCA|EIF4G3|C4B|SERPINA1|CFB|FCGR3B|CCL18	6083	6463|6493|6475|6487|6427|6442|6499|6436|6280|6391|6337|6430|6526|6361|6325|6334|6514|6319|6565|6595|6328|6322|6535	0.00011		BTO:0000089	0.350608	0
1229	19	TISSUES		Fetus	0.0053	COL1A1|VCAN|SCIN|MMP14|LEP|TYMS|MAF|MAFF|SREBF1|TGM2|PDE4DIP|SCD|COL5A1|PLAC9|PGK1|KLF4|NEDD9|SERPINA1|ADAMTS9	6083	6394|6568|6562|6370|6301|6304|6379|6373|6571|6454|6268|6496|6481|6457|6430|6517|6424|6595|6364	0.00011		BTO:0000449	0.350608	0
3304	37	UniProt Keywords		Disulfide bond	0.0054	TIMP1|SFRP1|COL1A1|WISP1|NOX4|KNG1|VCAN|LEFTY1|TNFRSF10B|ITGB6|FCN2|GABRG1|MMP14|LEP|HP|CES1|NPY1R|LEFTY2|CR1|DPT|COL5A1|TNMD|CXCR3|GSN|EMILIN1|CFI|PLA2G2A|C4A|SFRP4|C4B|CFB|ADAMTS9|LSAMP|ANGPT1|FCGR3B|HPR|CCL18	6083	6475|6313|6394|6505|6358|6523|6568|6316|6415|6448|6277|6406|6370|6301|6589|6391|6388|6586|6511|6409|6481|6376|6526|6361|6334|6265|6469|6598|6451|6565|6328|6364|6484|6400|6322|6439|6535	4.79e-05		KW-1015	0.349357	0
515	13	GO Biological Process		Inflammatory response	0.0058	TIMP1|NOX4|KNG1|ITGB6|HP|JUN|CXCR3|PLA2G2A|C4A|C4B|SERPINA1|HPR|CCL18	6083	6475|6358|6523|6448|6589|6574|6526|6469|6598|6565|6595|6439|6535	1.3e-05		GO:0006954	0.344576	0
2740	34	GO Biological Process		Regulation of localization	0.0058	TIMP1|SFRP1|COL1A1|WISP1|APOE|SNAP25|NOX4|PDPN|KCNJ3|SCIN|SYNPO2|MMP14|LEP|SREBF1|SPTBN1|CES1|JUN|SYTL4|CXCR3|GSN|KLF4|ACSL6|NEDD9|EMILIN1|FAM83H|C4A|SFRP4|C4B|ADAMTS9|FAM107A|WWC1|ANGPT1|CRYAB|LEPROT	6083	6475|6313|6394|6505|6427|6577|6358|6418|6460|6562|6403|6370|6301|6571|6280|6391|6574|6337|6526|6361|6517|6601|6424|6334|6550|6598|6451|6565|6364|6472|6382|6400|6529|6502	1.35e-05		GO:0032879	0.344576	0
179	8	GO Biological Process		Sulfur compound biosynthetic process	0.0058	ACLY|BHMT2|VCAN|GSTT2B|SCD|ACSL6|ENSP00000381231|ANGPT1	6083	6499|6397|6568|6286|6496|6601|6592|6400	1.42e-05		GO:0044272	0.344576	0
12171	93	GO Biological Process		Biological regulation	0.0058	PDK4|AURKA|TIMP1|SFRP1|COL1A1|DGAT2|AICDA|KLF2|WISP1|APOE|JUND|ACLY|SNAP25|LPCAT3|NOX4|GRB14|KNG1|LEFTY1|TNFRSF10B|ITGB6|CCNB2|FCN2|PDPN|KCNJ3|GABRG1|SCIN|PPP1R14A|SYNPO2|MMP14|LEP|TYMS|SHMT1|NQO1|MAF|ESR2|GLI4|MAFF|SREBF1|HP|SPTBN1|CES1|NPY1R|TGM2|LEFTY2|CENPF|DTL|CR1|DPT|PDE4DIP|TTK|SCD|JUN|COL5A1|SYTL4|TNMD|PGK1|CXCR3|GSN|KLF4|HIST1H4H|ACSL6|NEDD9|EMILIN1|AKR1C2|AKR1C1|NFIB|FAM83H|FANCA|HMMR|H…	6083	6466|6493|6475|6313|6394|6352|6604|6487|6505|6427|6271|6499|6577|6298|6358|6547|6523|6316|6415|6448|6283|6277|6418|6460|6406|6562|6436|6403|6370|6301|6304|6445|6385|6379|6367|6433|6373|6571|6589|6280|6391|6388|6454|6586|6307|6541|6511|6409|6268|6583|6496|6574|6481|6337|6376|6430|6526|6361|6517|6325|6601|6424|6334|6289|6355|6580|6550|6514|6520|6349|6265|6412|6559|6319|6469|6598|6607|6451|6421|6565…	1.28e-05		GO:0065007	0.344576	0
233	9	GO Biological Process		Response to alcohol	0.0058	SFRP1|KLF2|LEP|TYMS|NQO1|CES1|GSN|KLF4|AKR1C2	6083	6313|6487|6301|6304|6385|6391|6361|6517|6289	1.26e-05		GO:0097305	0.344576	0
58	5	STRING Clusters		Mixed, incl. elastic fibre formation, and matrix metalloproteinases	0.0063	TIMP1|WISP1|VCAN|MMP14|DPT	6083	6475|6505|6568|6370|6409	3.35e-05		CL:16569	0.339043	0
398	10	TISSUES		Vascular system	0.0064	TIMP1|APOE|NOX4|VCAN|PDPN|PPP1R14A|TGM2|CXCR3|KIF20A|CCL18	6083	6475|6427|6358|6568|6418|6436|6454|6526|6559|6535	0.00014		BTO:0001085	0.337989	0
309	10	GO Biological Process		Cellular response to external stimulus	0.0066	PDK4|SFRP1|COL1A1|TNFRSF10B|LEP|SREBF1|JUN|ENSP00000381231|FAM107A|PIEZO2	6083	6466|6313|6394|6415|6301|6571|6574|6592|6472|6295	1.8e-05		GO:0071496	0.33593	0
482	11	TISSUES		Ovary	0.0066	TIMP1|COL1A1|NOX4|TNFRSF10B|ESR2|LEFTY2|JUN|PGK1|EIF4G3|SFRP4|SERPINA1	6083	6475|6394|6358|6415|6367|6586|6574|6430|6319|6451|6595	0.00015		BTO:0000975	0.33593	0
150	7	COMPARTMENTS		Endoplasmic reticulum lumen	0.0068	COL1A1|APOE|KNG1|VCAN|CES1|C4A|SERPINA1	6083	6394|6427|6523|6568|6391|6598|6595	3.83e-05		GOCC:0005788	0.333933	0
2788	34	GO Biological Process		Biosynthetic process	0.0069	COL1A1|DGAT2|APOE|JUND|GINS2|ACLY|BHMT2|LPCAT3|NOX4|VCAN|GSTT2B|LEP|TYMS|SHMT1|NQO1|MAF|ESR2|MAFF|SREBF1|CES1|CENPF|DTL|SCD|JUN|COL5A1|PGK1|KLF4|HIST1H4H|ACSL6|NFIB|ENSP00000381231|EIF4G3|PLA2G2A|ANGPT1	6083	6394|6352|6427|6271|6442|6499|6397|6298|6358|6568|6286|6301|6304|6445|6385|6379|6367|6373|6571|6391|6307|6541|6496|6574|6481|6430|6517|6325|6601|6580|6592|6319|6469|6400	1.95e-05		GO:0009058	0.332956	0
4114	44	GO Biological Process		Regulation of response to stimulus	0.0069	AURKA|TIMP1|SFRP1|COL1A1|KLF2|WISP1|APOE|NOX4|GRB14|KNG1|LEFTY1|TNFRSF10B|FCN2|PDPN|MMP14|LEP|ESR2|SPTBN1|TGM2|LEFTY2|CR1|TTK|JUN|SYTL4|TNMD|CXCR3|GSN|KLF4|EMILIN1|AKR1C2|FANCA|CFI|SYNPO2L|PLA2G2A|C4A|SFRP4|C4B|CFB|WWC1|ANGPT1|CRYAB|FCGR3B|CCL18|LEPROT	6083	6493|6475|6313|6394|6487|6505|6427|6358|6547|6523|6316|6415|6277|6418|6370|6301|6367|6280|6454|6586|6511|6583|6574|6337|6376|6526|6361|6517|6334|6289|6514|6265|6412|6469|6598|6451|6565|6328|6382|6400|6529|6322|6535|6502	1.96e-05		GO:0048583	0.332956	0
712	15	GO Biological Process		Regulation of cell adhesion	0.0074	SFRP1|COL1A1|KNG1|PDPN|MMP14|LEP|TGM2|CXCR3|GSN|KLF4|NEDD9|EMILIN1|PLA2G2A|FAM107A|ANGPT1	6083	6313|6394|6523|6418|6370|6301|6454|6526|6361|6517|6424|6334|6469|6472|6400	2.19e-05		GO:0030155	0.328275	0
10932	86	GO Biological Process		Regulation of cellular process	0.0074	PDK4|AURKA|TIMP1|SFRP1|COL1A1|DGAT2|AICDA|KLF2|WISP1|APOE|JUND|ACLY|SNAP25|NOX4|GRB14|KNG1|LEFTY1|TNFRSF10B|ITGB6|CCNB2|PDPN|KCNJ3|GABRG1|SCIN|PPP1R14A|SYNPO2|MMP14|LEP|TYMS|SHMT1|NQO1|MAF|ESR2|GLI4|MAFF|SREBF1|HP|SPTBN1|CES1|NPY1R|TGM2|LEFTY2|CENPF|DTL|CR1|DPT|PDE4DIP|TTK|JUN|COL5A1|SYTL4|TNMD|PGK1|CXCR3|GSN|KLF4|HIST1H4H|ACSL6|NEDD9|EMILIN1|AKR1C2|NFIB|FAM83H|FANCA|HMMR|HELLS|SYNPO2L|KIF20A|EIF…	6083	6466|6493|6475|6313|6394|6352|6604|6487|6505|6427|6271|6499|6577|6358|6547|6523|6316|6415|6448|6283|6418|6460|6406|6562|6436|6403|6370|6301|6304|6445|6385|6379|6367|6433|6373|6571|6589|6280|6391|6388|6454|6586|6307|6541|6511|6409|6268|6583|6574|6481|6337|6376|6430|6526|6361|6517|6325|6601|6424|6334|6289|6580|6550|6514|6520|6349|6412|6559|6319|6469|6598|6607|6451|6421|6565|6595|6364|6472|6382|6400…	2.2e-05		GO:0050794	0.328275	0
91	6	GO Biological Process		Response to fatty acid	0.0074	PDK4|SFRP1|DGAT2|SREBF1|SCD|AKR1C2	6083	6466|6313|6352|6571|6496|6289	2.24e-05		GO:0070542	0.328275	0
53	5	WikiPathways		Apoptosis-related network due to altered Notch3 in ovarian cancer	0.0076	APOE|JUND|TNFRSF10B|NQO1|HELLS	6083	6427|6271|6415|6385|6349	2.23e-05		WP2864	0.326491	0
140	7	GO Biological Process		Response to organophosphorus	0.0079	COL1A1|JUND|NOX4|TYMS|SREBF1|JUN|AKR1C1	6083	6394|6271|6358|6304|6571|6574|6355	2.51e-05		GO:0046683	0.323901	0
801	15	UniProt Keywords		Cell junction	0.0079	TNS1|SSPN|SNAP25|NOX4|ITGB6|PDPN|GABRG1|SCIN|SYNPO2|SNTB2|NEDD9|C4A|CLSTN2|C4B|FAM107A	6083	6463|6292|6577|6358|6448|6418|6406|6562|6403|6340|6424|6598|6607|6565|6472	8.15e-05		KW-0965	0.323901	0
1176	18	TISSUES		Placenta	0.0082	COL1A1|VCAN|SCIN|MMP14|LEP|TYMS|MAF|MAFF|SREBF1|TGM2|PDE4DIP|SCD|COL5A1|PLAC9|PGK1|KLF4|NEDD9|SERPINA1	6083	6394|6568|6562|6370|6301|6304|6379|6373|6571|6454|6268|6496|6481|6457|6430|6517|6424|6595	0.00019		BTO:0001078	0.321407	0
198	8	GO Biological Process		Response to reactive oxygen species	0.0083	COL1A1|KLF2|APOE|NQO1|HP|JUN|KLF4|CRYAB	6083	6394|6487|6427|6385|6589|6574|6517|6529	2.85e-05		GO:0000302	0.320596	0
1760	25	GO Biological Process		Tissue development	0.0083	TIMP1|SFRP1|COL1A1|DGAT2|KLF2|NOX4|PDPN|MMP14|LEP|TYMS|MAF|MAFF|CES1|TGM2|JUN|COL5A1|TNMD|PGK1|GSN|KLF4|AKR1C2|AKR1C1|NFIB|FAM83H|ADAMTS9	6083	6475|6313|6394|6352|6487|6358|6418|6370|6301|6304|6379|6373|6391|6454|6574|6481|6376|6430|6361|6517|6289|6355|6580|6550|6364	3.01e-05		GO:0009888	0.320596	0
56	5	GO Biological Process		Regulation of complement activation	0.0083	CR1|CFI|C4A|C4B|CFB	6083	6511|6265|6598|6565|6328	2.86e-05		GO:0030449	0.320596	0
143	7	GO Biological Process		Negative regulation of supramolecular fiber organization	0.0083	APOE|SCIN|SPTBN1|GSN|EMILIN1|CRYAB|EML2	6083	6427|6562|6280|6361|6334|6529|6553	2.86e-05		GO:1902904	0.320596	0
198	8	GO Biological Process		Positive regulation of supramolecular fiber organization	0.0083	SFRP1|APOE|NOX4|SCIN|SYNPO2|PDE4DIP|GSN|SYNPO2L	6083	6313|6427|6358|6562|6403|6268|6361|6412	2.85e-05		GO:1902905	0.320596	0
2096	28	GO Biological Process		Regulation of multicellular organismal development	0.0083	TIMP1|SFRP1|COL1A1|KLF2|WISP1|APOE|SNAP25|PDPN|SCIN|MMP14|LEP|MAF|MAFF|CENPF|CR1|JUN|COL5A1|TNMD|PGK1|CXCR3|KLF4|HIST1H4H|EMILIN1|NFIB|FANCA|CLSTN2|SFRP4|ADAMTS9	6083	6475|6313|6394|6487|6505|6427|6577|6418|6562|6370|6301|6379|6373|6307|6511|6574|6481|6376|6430|6526|6517|6325|6334|6580|6514|6607|6451|6364	2.71e-05		GO:2000026	0.320596	0
337	9	TISSUES		Blood vessel	0.0084	APOE|NOX4|VCAN|PDPN|PPP1R14A|TGM2|CXCR3|KIF20A|CCL18	6083	6427|6358|6568|6418|6436|6454|6526|6559|6535	0.0002		BTO:0001102	0.319794	0
483	12	GO Biological Process		Response to extracellular stimulus	0.0087	PDK4|SFRP1|COL1A1|APOE|LEP|TYMS|NQO1|SREBF1|JUN|GSN|ENSP00000381231|FAM107A	6083	6466|6313|6394|6427|6301|6304|6385|6571|6574|6361|6592|6472	3.31e-05		GO:0009991	0.317446	0
58	5	GO Biological Process		Cellular response to fatty acid	0.0087	PDK4|SFRP1|DGAT2|SREBF1|AKR1C2	6083	6466|6313|6352|6571|6289	3.35e-05		GO:0071398	0.317446	0
58	5	GO Biological Process		Regulation of cholesterol metabolic process	0.0087	DGAT2|APOE|SREBF1|CES1|SCD	6083	6352|6427|6571|6391|6496	3.35e-05		GO:0090181	0.317446	0
270	9	WikiPathways		IL-18 signaling pathway	0.0087	TIMP1|COL1A1|KLF2|WISP1|CCNB2|MMP14|TGM2|JUN|CCL18	6083	6475|6394|6487|6505|6283|6370|6454|6574|6535	3.85e-05		WP4754	0.317446	0
105	6	WikiPathways		Complement system in neuronal development and plasticity	0.0087	FCN2|CR1|CFI|C4A|C4B|CFB	6083	6277|6511|6265|6598|6565|6328	4.8e-05		WP5090	0.317446	0
31	4	STRING Clusters		One-carbon metabolism, and Hyperhomocysteinemia	0.0092	BHMT2|TYMS|SHMT1|ENSP00000381231	6083	6397|6304|6445|6592	5.04e-05		CL:11955	0.313708	0
2257	29	GO Biological Process		Positive regulation of response to stimulus	0.0095	SFRP1|COL1A1|KLF2|WISP1|APOE|NOX4|LEFTY1|TNFRSF10B|FCN2|PDPN|LEP|TGM2|LEFTY2|CR1|TTK|JUN|CXCR3|GSN|AKR1C2|CFI|SYNPO2L|PLA2G2A|C4A|SFRP4|C4B|CFB|WWC1|ANGPT1|CCL18	6083	6313|6394|6487|6505|6427|6358|6316|6415|6277|6418|6301|6454|6586|6511|6583|6574|6526|6361|6289|6265|6412|6469|6598|6451|6565|6328|6382|6400|6535	3.83e-05		GO:0048584	0.311561	0
849	16	GO Biological Process		Response to hormone	0.0104	PDK4|TIMP1|SFRP1|COL1A1|JUND|GRB14|MMP14|LEP|TYMS|ESR2|SREBF1|JUN|AKR1C2|AKR1C1|SFRP4|FAM107A	6083	6466|6475|6313|6394|6271|6547|6370|6301|6304|6367|6571|6574|6289|6355|6451|6472	4.29e-05		GO:0009725	0.305504	0
275	9	GO Biological Process		Humoral immune response	0.0105	KNG1|FCN2|CR1|CFI|PLA2G2A|C4A|C4B|CFB|CCL18	6083	6523|6277|6511|6265|6469|6598|6565|6328|6535	4.42e-05		GO:0006959	0.304864	0
1805	25	GO Biological Process		Vesicle-mediated transport	0.0105	TIMP1|APOE|ACLY|SNAP25|KNG1|FCN2|SCIN|LEP|HP|SPTBN1|CES1|TGM2|LEFTY2|CR1|SYTL4|GSN|KIF4A|NHLRC3|CFI|C4B|SERPINA1|ADAMTS9|FCGR3B|HPR|LEPROT	6083	6475|6427|6499|6577|6523|6277|6562|6301|6589|6280|6391|6454|6586|6511|6337|6361|6532|6478|6265|6565|6595|6364|6322|6439|6502	4.55e-05		GO:0016192	0.304864	0
6948	62	GO Biological Process		Regulation of metabolic process	0.0105	PDK4|AURKA|TIMP1|SFRP1|COL1A1|DGAT2|AICDA|KLF2|WISP1|APOE|JUND|ACLY|NOX4|KNG1|LEFTY1|TNFRSF10B|ITGB6|CCNB2|PPP1R14A|SYNPO2|MMP14|LEP|TYMS|SHMT1|NQO1|MAF|ESR2|GLI4|MAFF|SREBF1|HP|SPTBN1|CES1|LEFTY2|CENPF|DTL|CR1|TTK|SCD|JUN|PGK1|CXCR3|GSN|KLF4|HIST1H4H|NEDD9|EMILIN1|NFIB|FANCA|HELLS|EIF4G3|PLA2G2A|C4A|SFRP4|TOP2A|C4B|SERPINA1|FAM107A|WWC1|ANGPT1|CRYAB|CCL18	6083	6466|6493|6475|6313|6394|6352|6604|6487|6505|6427|6271|6499|6358|6523|6316|6415|6448|6283|6436|6403|6370|6301|6304|6445|6385|6379|6367|6433|6373|6571|6589|6280|6391|6586|6307|6541|6511|6583|6496|6574|6430|6526|6361|6517|6325|6424|6334|6580|6514|6349|6319|6469|6598|6451|6421|6565|6595|6472|6382|6400|6529|6535	4.42e-05		GO:0019222	0.304864	0
2402	30	GO Biological Process		Regulation of cellular component organization	0.0105	AURKA|SFRP1|AICDA|APOE|SNAP25|NOX4|PDPN|SCIN|SYNPO2|MMP14|ESR2|SREBF1|SPTBN1|CENPF|PDE4DIP|TTK|COL5A1|SYTL4|GSN|KLF4|EMILIN1|SYNPO2L|CLSTN2|SFRP4|TOP2A|FAM107A|ANGPT1|CRYAB|EML2|LEPROT	6083	6493|6313|6604|6427|6577|6358|6418|6562|6403|6370|6367|6571|6280|6307|6268|6583|6481|6337|6361|6517|6334|6412|6607|6451|6421|6472|6400|6529|6553|6502	4.59e-05		GO:0051128	0.304864	0
695	13	TISSUES		Heart	0.0105	TNS1|SFRP1|PDPN|SPTBN1|CES1|TGM2|PDE4DIP|PGK1|CXCR3|SYNPO2L|KIF20A|SERPINA1|CRYAB	6083	6463|6313|6418|6280|6391|6454|6268|6430|6526|6412|6559|6595|6529	0.00025		BTO:0000562	0.304864	0
1696	24	GO Biological Process		Regulation of cell death	0.0106	PDK4|AURKA|TIMP1|SFRP1|WISP1|APOE|NOX4|KNG1|TNFRSF10B|PDPN|SCIN|LEP|NQO1|HP|TGM2|JUN|CXCR3|GSN|KLF4|SFRP4|TOP2A|ANGPT1|CRYAB|HPR	6083	6466|6493|6475|6313|6505|6427|6358|6523|6415|6418|6562|6301|6385|6589|6454|6574|6526|6361|6517|6451|6421|6400|6529|6439	4.77e-05		GO:0010941	0.30423	0
6032	56	GO Biological Process		Regulation of primary metabolic process	0.0107	PDK4|AURKA|TIMP1|SFRP1|COL1A1|DGAT2|AICDA|KLF2|APOE|JUND|NOX4|KNG1|LEFTY1|TNFRSF10B|CCNB2|PPP1R14A|SYNPO2|MMP14|LEP|TYMS|SHMT1|NQO1|MAF|ESR2|GLI4|MAFF|SREBF1|CES1|LEFTY2|CENPF|DTL|CR1|TTK|SCD|JUN|CXCR3|GSN|KLF4|HIST1H4H|NEDD9|EMILIN1|NFIB|FANCA|HELLS|EIF4G3|PLA2G2A|C4A|SFRP4|TOP2A|C4B|SERPINA1|FAM107A|WWC1|ANGPT1|CRYAB|CCL18	6083	6466|6493|6475|6313|6394|6352|6604|6487|6427|6271|6358|6523|6316|6415|6283|6436|6403|6370|6301|6304|6445|6385|6379|6367|6433|6373|6571|6391|6586|6307|6541|6511|6583|6496|6574|6526|6361|6517|6325|6424|6334|6580|6514|6349|6319|6469|6598|6451|6421|6565|6595|6472|6382|6400|6529|6535	4.92e-05		GO:0080090	0.303602	0
1055	18	GO Biological Process		Cellular response to oxygen-containing compound	0.0107	PDK4|SFRP1|COL1A1|DGAT2|AICDA|KLF2|NOX4|GRB14|LEP|SHMT1|NQO1|ESR2|SREBF1|CES1|JUN|KLF4|AKR1C2|AKR1C1	6083	6466|6313|6394|6352|6604|6487|6358|6547|6301|6445|6385|6367|6571|6391|6574|6517|6289|6355	4.92e-05		GO:1901701	0.303602	0
1163	19	GO Biological Process		Negative regulation of molecular function	0.0111	PDK4|AURKA|TIMP1|SFRP1|APOE|KNG1|PPP1R14A|NQO1|ESR2|HP|CR1|JUN|KLF4|NFIB|C4A|SFRP4|C4B|SERPINA1|CRYAB	6083	6466|6493|6475|6313|6427|6523|6436|6385|6367|6589|6511|6574|6517|6580|6598|6451|6565|6595|6529	5.28e-05		GO:0044092	0.301146	0
3879	41	GO Cellular Component		Vesicle	0.0112	TIMP1|SFRP1|COL1A1|SSPN|APOE|ACLY|SNAP25|BHMT2|GRB14|KNG1|GSTT2B|FCN2|PDPN|SCIN|MMP14|SHMT1|SNTB2|SREBF1|HP|SPTBN1|TGM2|LEFTY2|CR1|SYTL4|PGK1|GSN|HIST1H4H|NHLRC3|EMILIN1|AKR1C1|CFI|PLA2G2A|C4A|C4B|SERPINA1|CFB|ANGPT1|CRYAB|FCGR3B|HPR|LEPROT	6083	6475|6313|6394|6292|6427|6499|6577|6397|6547|6523|6286|6277|6418|6562|6370|6445|6340|6571|6589|6280|6454|6586|6511|6337|6430|6361|6325|6478|6334|6355|6265|6469|6598|6565|6595|6328|6400|6529|6322|6439|6502	5.91e-05		GO:0031982	0.300546	0
16	4	InterPro Domains		Transcription factor, Skn-1-like, DNA-binding domain superfamily	0.0113	JUND|MAF|MAFF|JUN	6083	6271|6379|6373|6574	4.99e-06		IPR008917	0.299951	0
17	4	InterPro Domains		Netrin module, non-TIMP type	0.0113	SFRP1|C4A|SFRP4|C4B	6083	6313|6598|6451|6565	6.13e-06		IPR018933	0.299951	0
355	10	GO Biological Process		Sulfur compound metabolic process	0.0117	DGAT2|ACLY|BHMT2|NOX4|VCAN|GSTT2B|SCD|ACSL6|ENSP00000381231|ANGPT1	6083	6352|6499|6397|6358|6568|6286|6496|6601|6592|6400	5.64e-05		GO:0006790	0.297624	0
6852	61	GO Biological Process		Nitrogen compound metabolic process	0.0122	PDK4|AURKA|TIMP1|SFRP1|DGAT2|AICDA|APOE|JUND|GINS2|ACLY|BHMT2|TGDS|LPCAT3|NOX4|KNG1|VCAN|GSTT2B|SYNPO2|MMP14|UBE3C|LEP|TYMS|SHMT1|NQO1|MAF|TDP1|ESR2|MAFF|SREBF1|HP|SPTBN1|CES1|TGM2|CENPF|DTL|TTK|SCD|JUN|PGK1|GSN|KLF4|HIST1H4H|ACSL6|NHLRC3|AKR1C2|AKR1C1|FANCA|HMMR|HELLS|CFI|ENSP00000381231|EIF4G3|PLA2G2A|C4A|TOP2A|SERPINA1|CFB|ADAMTS9|ANGPT1|CRYAB|HPR	6083	6466|6493|6475|6313|6352|6604|6427|6271|6442|6499|6397|6538|6298|6358|6523|6568|6286|6403|6370|6274|6301|6304|6445|6385|6379|6508|6367|6373|6571|6589|6280|6391|6454|6307|6541|6583|6496|6574|6430|6361|6517|6325|6601|6478|6289|6355|6514|6520|6349|6265|6592|6319|6469|6598|6421|6595|6328|6364|6400|6529|6439	6e-05		GO:0006807	0.294824	0
6239	57	GO Biological Process		Regulation of cellular metabolic process	0.0129	PDK4|AURKA|TIMP1|SFRP1|COL1A1|DGAT2|AICDA|KLF2|APOE|JUND|ACLY|NOX4|KNG1|LEFTY1|TNFRSF10B|CCNB2|PPP1R14A|SYNPO2|MMP14|LEP|TYMS|SHMT1|NQO1|MAF|ESR2|GLI4|MAFF|SREBF1|HP|CES1|LEFTY2|CENPF|CR1|TTK|JUN|PGK1|CXCR3|GSN|KLF4|HIST1H4H|NEDD9|EMILIN1|NFIB|FANCA|HELLS|EIF4G3|PLA2G2A|C4A|SFRP4|TOP2A|C4B|SERPINA1|FAM107A|WWC1|ANGPT1|CRYAB|CCL18	6083	6466|6493|6475|6313|6394|6352|6604|6487|6427|6271|6499|6358|6523|6316|6415|6283|6436|6403|6370|6301|6304|6445|6385|6379|6367|6433|6373|6571|6589|6391|6586|6307|6511|6583|6574|6430|6526|6361|6517|6325|6424|6334|6580|6514|6349|6319|6469|6598|6451|6421|6565|6595|6472|6382|6400|6529|6535	6.42e-05		GO:0031323	0.291091	0
223	8	GO Biological Process		Connective tissue development	0.0129	TIMP1|COL1A1|DGAT2|LEP|TYMS|COL5A1|TNMD|NFIB	6083	6475|6394|6352|6301|6304|6481|6376|6580	6.42e-05		GO:0061448	0.291091	0
1181	19	GO Biological Process		Cellular response to endogenous stimulus	0.0129	PDK4|SFRP1|COL1A1|KLF2|JUND|NOX4|GRB14|LEFTY1|LEP|SHMT1|ESR2|SREBF1|LEFTY2|JUN|TNMD|KLF4|AKR1C2|AKR1C1|FAM107A	6083	6466|6313|6394|6487|6271|6358|6547|6316|6301|6445|6367|6571|6586|6574|6376|6517|6289|6355|6472	6.46e-05		GO:0071495	0.291091	0
230	8	COMPARTMENTS		Secretory granule lumen	0.0131	TIMP1|ACLY|KNG1|HP|LEFTY2|GSN|NHLRC3|SERPINA1	6083	6475|6499|6523|6589|6586|6361|6478|6595	7.91e-05		GOCC:0034774	0.290061	0
22	4	Reactome Pathways		Initial triggering of complement	0.0141	FCN2|C4A|C4B|CFB	6083	6277|6598|6565|6328	1.5e-05		HSA-166663	0.285139	0
7	3	Reactome Pathways		Activation of C3 and C5	0.0141	C4A|C4B|CFB	6083	6598|6565|6328	2.26e-05		HSA-174577	0.285139	0
47	5	Reactome Pathways		Regulation of Complement cascade	0.0141	CR1|CFI|C4A|C4B|CFB	6083	6511|6265|6598|6565|6328	1.3e-05		HSA-977606	0.285139	0
5855	59	HPO		Protein measurement	0.0143	AURKA|SFRP1|COL1A1|DGAT2|SSPN|WISP1|APOE|TGDS|LPCAT3|NOX4|GRB14|KNG1|VCAN|PLEKHA6|TNFRSF10B|ITGB6|FCN2|SCIN|SYNPO2|UBE3C|LEP|TYMS|SHMT1|NQO1|ESR2|MAFF|SREBF1|HP|SPTBN1|CES1|NPY1R|TGM2|CENPF|CR1|DPT|COL5A1|GSN|PCDH9|AKR1C1|NFIB|FANCA|CENPN|CFI|EIF4G3|PLA2G2A|CLSTN2|SFRP4|C4B|SERPINA1|CFB|ADAMTS9|LSAMP|FAM107A|PIEZO2|WWC1|ANGPT1|HPR|SPC24|CCL18	6083	6493|6313|6394|6352|6292|6505|6427|6538|6298|6358|6547|6523|6568|6556|6415|6448|6277|6562|6403|6274|6301|6304|6445|6385|6367|6373|6571|6589|6280|6391|6388|6454|6307|6511|6409|6481|6361|6346|6355|6580|6514|6544|6265|6319|6469|6607|6451|6565|6595|6328|6364|6484|6472|6295|6382|6400|6439|6310|6535	1.44e-06		EFO:0004747	0.284197	0
528	12	GO Biological Process		Cellular response to lipid	0.0146	PDK4|SFRP1|COL1A1|DGAT2|AICDA|LEP|ESR2|SREBF1|CES1|KLF4|AKR1C2|FAM107A	6083	6466|6313|6394|6352|6604|6301|6367|6571|6391|6517|6289|6472	7.64e-05		GO:0071396	0.282808	0
896	16	GO Biological Process		Cell migration	0.0152	TNS1|COL1A1|GRB14|VCAN|TNFRSF10B|ITGB6|PDPN|MMP14|LEP|COL5A1|CXCR3|NEDD9|EMILIN1|WWC1|ANGPT1|CCL18	6083	6463|6394|6547|6568|6415|6448|6418|6370|6301|6481|6526|6424|6334|6382|6400|6535	8.02e-05		GO:0016477	0.280113	0
449	11	GO Biological Process		Response to nutrient levels	0.0152	PDK4|SFRP1|COL1A1|APOE|LEP|TYMS|NQO1|SREBF1|JUN|GSN|FAM107A	6083	6466|6313|6394|6427|6301|6304|6385|6571|6574|6361|6472	8.09e-05		GO:0031667	0.280113	0
5836	54	GO Biological Process		Regulation of nitrogen compound metabolic process	0.0157	PDK4|AURKA|TIMP1|SFRP1|COL1A1|DGAT2|AICDA|KLF2|APOE|JUND|NOX4|KNG1|LEFTY1|TNFRSF10B|CCNB2|PPP1R14A|SYNPO2|MMP14|LEP|TYMS|SHMT1|NQO1|MAF|ESR2|GLI4|MAFF|SREBF1|LEFTY2|CENPF|DTL|CR1|TTK|JUN|CXCR3|GSN|KLF4|HIST1H4H|NEDD9|EMILIN1|NFIB|FANCA|HELLS|EIF4G3|PLA2G2A|C4A|SFRP4|TOP2A|C4B|SERPINA1|FAM107A|WWC1|ANGPT1|CRYAB|CCL18	6083	6466|6493|6475|6313|6394|6352|6604|6487|6427|6271|6358|6523|6316|6415|6283|6436|6403|6370|6301|6304|6445|6385|6379|6367|6433|6373|6571|6586|6307|6541|6511|6583|6574|6526|6361|6517|6325|6424|6334|6580|6514|6349|6319|6469|6598|6451|6421|6565|6595|6472|6382|6400|6529|6535	8.54e-05		GO:0051171	0.277947	0
1249	18	TISSUES		Intestine	0.0158	AURKA|COL1A1|LEFTY1|TNFRSF10B|NQO1|MAFF|SPTBN1|SCD|PGK1|CXCR3|GSN|AKR1C2|AKR1C1|NFIB|PLA2G2A|SERPINA1|CFB|ANGPT1	6083	6493|6394|6316|6415|6385|6373|6280|6496|6430|6526|6361|6289|6355|6580|6469|6595|6328|6400	0.00039		BTO:0000648	0.277523	0
303	9	GO Biological Process		Regulation of angiogenesis	0.0165	SFRP1|KLF2|LEP|TNMD|PGK1|CXCR3|KLF4|EMILIN1|ADAMTS9	6083	6313|6487|6301|6376|6430|6526|6517|6334|6364	9.11e-05		GO:0045765	0.274622	0
236	8	GO Biological Process		Cellular response to extracellular stimulus	0.0167	PDK4|SFRP1|COL1A1|LEP|SREBF1|JUN|ENSP00000381231|FAM107A	6083	6466|6313|6394|6301|6571|6574|6592|6472	9.41e-05		GO:0031668	0.273816	0
7755	66	GO Biological Process		Organic substance metabolic process	0.0167	PDK4|AURKA|TIMP1|SFRP1|DGAT2|AICDA|APOE|JUND|GINS2|ACLY|SNAP25|BHMT2|TGDS|LPCAT3|NOX4|KNG1|VCAN|ITGB6|GSTT2B|SYNPO2|MMP14|UBE3C|LEP|TYMS|SHMT1|MAF|TDP1|ESR2|MAFF|SREBF1|HP|SPTBN1|CES1|NPY1R|TGM2|CENPF|DTL|TTK|SCD|JUN|COL5A1|PGK1|CXCR3|GSN|KLF4|HIST1H4H|ACSL6|NHLRC3|AKR1C2|AKR1C1|NFIB|FANCA|HMMR|HELLS|CFI|ENSP00000381231|EIF4G3|PLA2G2A|C4A|TOP2A|SERPINA1|CFB|ADAMTS9|ANGPT1|CRYAB|HPR	6083	6466|6493|6475|6313|6352|6604|6427|6271|6442|6499|6577|6397|6538|6298|6358|6523|6568|6448|6286|6403|6370|6274|6301|6304|6445|6379|6508|6367|6373|6571|6589|6280|6391|6388|6454|6307|6541|6583|6496|6574|6481|6430|6526|6361|6517|6325|6601|6478|6289|6355|6580|6514|6520|6349|6265|6592|6319|6469|6598|6421|6595|6328|6364|6400|6529|6439	9.36e-05		GO:0071704	0.273816	0
316	9	WikiPathways		Nuclear receptors meta-pathway	0.0168	PDK4|JUND|NQO1|MAFF|SREBF1|CES1|SCD|JUN|SERPINA1	6083	6466|6271|6385|6373|6571|6391|6496|6574|6595	0.00012		WP2882	0.273416	0
265	8	UniProt Keywords		Actin-binding	0.017	TNS1|SCIN|SYNPO2|SNTB2|SPTBN1|GSN|SYNPO2L|FAM107A	6083	6463|6562|6403|6340|6280|6361|6412|6472	0.0002		KW-0009	0.272625	0
19	3	UniProt Keywords		Actin capping	0.017	SCIN|SPTBN1|GSN	6083	6562|6280|6361	0.00028		KW-0117	0.272625	0
1215	18	UniProt Keywords		Cytoskeleton	0.017	TNS1|AURKA|SCIN|SYNPO2|SNTB2|SPTBN1|CENPF|DTL|PDE4DIP|GSN|KIF4A|NEDD9|FAM83H|SYNPO2L|KIF20A|IQCA1|FAM107A|EML2	6083	6463|6493|6562|6403|6340|6280|6307|6541|6268|6361|6532|6424|6550|6412|6559|6343|6472|6553	0.00028		KW-0206	0.272625	0
265	8	UniProt Keywords		Extracellular matrix	0.017	COL1A1|APOE|VCAN|DPT|COL5A1|EMILIN1|SERPINA1|ADAMTS9	6083	6394|6427|6568|6409|6481|6334|6595|6364	0.0002		KW-0272	0.272625	0
2	2	UniProt Keywords		Hemoglobin-binding	0.017	HP|HPR	6083	6589|6439	0.0002		KW-0351	0.272625	0
308	9	GO Cellular Component		Endoplasmic reticulum lumen	0.0175	TIMP1|COL1A1|APOE|KNG1|VCAN|CES1|COL5A1|C4A|SERPINA1	6083	6475|6394|6427|6523|6568|6391|6481|6598|6595	0.0001		GO:0005788	0.270685	0
121	6	GO Biological Process		Regulation of steroid metabolic process	0.0176	DGAT2|APOE|LEP|SREBF1|CES1|SCD	6083	6352|6427|6301|6571|6391|6496	0.0001		GO:0019218	0.270304	0
38	4	GO Biological Process		Complement activation, classical pathway	0.0179	CR1|CFI|C4A|C4B	6083	6511|6265|6598|6565	0.0001		GO:0006958	0.269173	0
58	4	TISSUES		Ascites	0.0189	KNG1|JUN|PGK1|SERPINA1	6083	6523|6574|6430|6595	0.00048		BTO:0000091	0.265536	0
925	16	GO Biological Process		Cell adhesion	0.019	SSPN|WISP1|VCAN|ITGB6|PDPN|LEP|DPT|COL5A1|CXCR3|PCDH9|NEDD9|EMILIN1|CLSTN2|ADAMTS9|LSAMP|ANGPT1	6083	6292|6505|6568|6448|6418|6301|6409|6481|6526|6346|6424|6334|6607|6364|6484|6400	0.00012		GO:0007155	0.265183	0
8298	69	GO Biological Process		Metabolic process	0.019	PDK4|AURKA|TIMP1|SFRP1|COL1A1|DGAT2|AICDA|APOE|JUND|GINS2|ACLY|SNAP25|BHMT2|TGDS|LPCAT3|NOX4|KNG1|VCAN|ITGB6|GSTT2B|SYNPO2|MMP14|UBE3C|LEP|TYMS|SHMT1|NQO1|MAF|TDP1|ESR2|MAFF|SREBF1|HP|SPTBN1|CES1|NPY1R|TGM2|CENPF|DTL|TTK|SCD|JUN|COL5A1|PGK1|CXCR3|GSN|KLF4|HIST1H4H|ACSL6|NHLRC3|AKR1C2|AKR1C1|NFIB|FANCA|HMMR|HELLS|CFI|ENSP00000381231|EIF4G3|PLA2G2A|C4A|TOP2A|SERPINA1|CFB|ADAMTS9|ANGPT1|ENSP00000432…	6083	6466|6493|6475|6313|6394|6352|6604|6427|6271|6442|6499|6577|6397|6538|6298|6358|6523|6568|6448|6286|6403|6370|6274|6301|6304|6445|6385|6379|6508|6367|6373|6571|6589|6280|6391|6388|6454|6307|6541|6583|6496|6574|6481|6430|6526|6361|6517|6325|6601|6478|6289|6355|6580|6514|6520|6349|6265|6592|6319|6469|6598|6421|6595|6328|6364|6400|6490|6529|6439	0.00011		GO:0008152	0.265183	0
5591	52	GO Biological Process		Localization	0.019	TNS1|AURKA|TIMP1|COL1A1|DGAT2|APOE|ACLY|SNAP25|GRB14|KNG1|VCAN|TNFRSF10B|ITGB6|FCN2|PDPN|KCNJ3|GABRG1|SCIN|MMP14|LEP|HP|SPTBN1|CES1|TGM2|LEFTY2|CENPF|CR1|TTK|COL5A1|SYTL4|CXCR3|GSN|KIF4A|TRPM3|NEDD9|NHLRC3|EMILIN1|AKR1C1|FAM83H|CFI|KIF20A|PLA2G2A|C4B|SERPINA1|ADAMTS9|PIEZO2|WWC1|ANGPT1|FCGR3B|HPR|CCL18|LEPROT	6083	6463|6493|6475|6394|6352|6427|6499|6577|6547|6523|6568|6415|6448|6277|6418|6460|6406|6562|6370|6301|6589|6280|6391|6454|6586|6307|6511|6583|6481|6337|6526|6361|6532|6331|6424|6478|6334|6355|6550|6265|6559|6469|6565|6595|6364|6295|6382|6400|6322|6439|6535|6502	0.00011		GO:0051179	0.265183	0
1684	23	GO Biological Process		Small molecule metabolic process	0.0193	PDK4|DGAT2|AICDA|APOE|ACLY|BHMT2|TGDS|NOX4|VCAN|LEP|TYMS|SHMT1|SREBF1|CES1|NPY1R|SCD|PGK1|ACSL6|AKR1C2|AKR1C1|HMMR|ENSP00000381231|ANGPT1	6083	6466|6352|6604|6427|6499|6397|6538|6358|6568|6301|6304|6445|6571|6391|6388|6496|6430|6601|6289|6355|6520|6592|6400	0.00012		GO:0044281	0.264134	0
393	10	GO Biological Process		Response to oxidative stress	0.02	COL1A1|KLF2|APOE|NOX4|MMP14|NQO1|HP|JUN|KLF4|CRYAB	6083	6394|6487|6427|6358|6370|6385|6589|6574|6517|6529	0.00013		GO:0006979	0.261751	0
248	8	GO Biological Process		Negative regulation of endopeptidase activity	0.0203	TIMP1|KNG1|CR1|KLF4|C4A|C4B|SERPINA1|CRYAB	6083	6475|6523|6511|6517|6598|6565|6595|6529	0.00013		GO:0010951	0.260754	0
21	4	GO Molecular Function		Complement binding	0.0206	CR1|C4A|C4B|CFB	6083	6511|6598|6565|6328	1.27e-05		GO:0001848	0.259773	0
41	4	GO Biological Process		fatty-acyl-CoA metabolic process	0.0207	DGAT2|ACLY|SCD|ACSL6	6083	6352|6499|6496|6601	0.00014		GO:0035337	0.259449	0
562	12	GO Biological Process		Positive regulation of locomotion	0.0207	COL1A1|WISP1|NOX4|PDPN|SYNPO2|MMP14|JUN|CXCR3|NEDD9|FAM83H|FAM107A|ANGPT1	6083	6394|6505|6358|6418|6403|6370|6574|6526|6424|6550|6472|6400	0.00014		GO:0040017	0.259449	0
17	4	Pfam		UNC-6/NTR/C345C module	0.0211	SFRP1|C4A|SFRP4|C4B	6083	6313|6598|6451|6565	6.13e-06		PF01759	0.258168	0
255	8	COMPARTMENTS		Focal adhesion	0.0214	TNS1|ITGB6|SYNPO2|MMP14|TGM2|GSN|NEDD9|FAM107A	6083	6463|6448|6403|6370|6454|6361|6424|6472	0.00016		GOCC:0005925	0.257224	0
3893	40	GO Biological Process		Positive regulation of metabolic process	0.0216	AURKA|SFRP1|COL1A1|DGAT2|AICDA|KLF2|APOE|JUND|ACLY|NOX4|LEFTY1|TNFRSF10B|MMP14|LEP|MAF|ESR2|MAFF|SREBF1|SPTBN1|CES1|LEFTY2|DTL|CR1|TTK|SCD|JUN|PGK1|CXCR3|GSN|KLF4|NEDD9|EMILIN1|NFIB|PLA2G2A|SFRP4|TOP2A|FAM107A|WWC1|ANGPT1|CCL18	6083	6493|6313|6394|6352|6604|6487|6427|6271|6499|6358|6316|6415|6370|6301|6379|6367|6373|6571|6280|6391|6586|6541|6511|6583|6496|6574|6430|6526|6361|6517|6424|6334|6580|6469|6451|6421|6472|6382|6400|6535	0.00014		GO:0009893	0.256601	0
944	16	GO Biological Process		Oxoacid metabolic process	0.0216	ACLY|BHMT2|NOX4|VCAN|LEP|TYMS|SHMT1|CES1|SCD|PGK1|ACSL6|AKR1C2|AKR1C1|HMMR|ENSP00000381231|ANGPT1	6083	6499|6397|6358|6568|6301|6304|6445|6391|6496|6430|6601|6289|6355|6520|6592|6400	0.00015		GO:0043436	0.256601	0
660	13	GO Biological Process		Positive regulation of apoptotic process	0.0226	SFRP1|NOX4|KNG1|TNFRSF10B|SCIN|LEP|NQO1|TGM2|JUN|CXCR3|GSN|SFRP4|TOP2A	6083	6313|6358|6523|6415|6562|6301|6385|6454|6574|6526|6361|6451|6421	0.00015		GO:0043065	0.253573	0
107	6	Reactome Pathways		Post-translational protein phosphorylation	0.023	TIMP1|APOE|KNG1|VCAN|C4A|SERPINA1	6083	6475|6427|6523|6568|6598|6595	5.31e-05		HSA-8957275	0.252399	0
87	5	WikiPathways		Retinoblastoma gene in cancer	0.0231	CCNB2|TYMS|TTK|KIF4A|TOP2A	6083	6283|6304|6583|6532|6421	0.0002		WP2446	0.252109	0
83	5	GO Biological Process		Immunoglobulin mediated immune response	0.0232	AICDA|CR1|CFI|C4A|C4B	6083	6604|6511|6265|6598|6565	0.00017		GO:0016064	0.25182	0
853	15	GO Biological Process		Carboxylic acid metabolic process	0.0232	ACLY|BHMT2|NOX4|VCAN|LEP|TYMS|SHMT1|CES1|SCD|PGK1|ACSL6|AKR1C2|AKR1C1|HMMR|ENSP00000381231	6083	6499|6397|6358|6568|6301|6304|6445|6391|6496|6430|6601|6289|6355|6520|6592	0.00016		GO:0019752	0.25182	0
43	4	GO Biological Process		Negative regulation of peptide hormone secretion	0.0232	SFRP1|LEP|SREBF1|SYTL4	6083	6313|6301|6571|6337	0.00016		GO:0090278	0.25182	0
15	3	STRING Clusters		Mixed, incl. hemolytic uremic syndrome, and aortitis	0.0233	CR1|CFI|CFB	6083	6511|6265|6328	0.00015		CL:20012	0.251532	0
605	13	Reactome Pathways		Hemostasis	0.0239	TIMP1|COL1A1|GRB14|KNG1|TNFRSF10B|PDPN|MAFF|LEFTY2|SYTL4|KIF4A|KIF20A|SERPINA1|ANGPT1	6083	6475|6394|6547|6523|6415|6418|6373|6586|6337|6532|6559|6595|6400	6.61e-05		HSA-109582	0.249831	0
1501	21	GO Biological Process		Movement of cell or subcellular component	0.024	TNS1|COL1A1|GRB14|VCAN|TNFRSF10B|ITGB6|PDPN|KCNJ3|MMP14|LEP|SPTBN1|COL5A1|CXCR3|KIF4A|NEDD9|EMILIN1|NFIB|KIF20A|WWC1|ANGPT1|CCL18	6083	6463|6394|6547|6568|6415|6448|6418|6460|6370|6301|6280|6481|6526|6532|6424|6334|6580|6559|6382|6400|6535	0.00018		GO:0006928	0.249552	0
3514	37	GO Biological Process		Regulation of cell communication	0.024	AURKA|TIMP1|SFRP1|COL1A1|KLF2|WISP1|APOE|SNAP25|NOX4|GRB14|LEFTY1|TNFRSF10B|MMP14|LEP|ESR2|SREBF1|SPTBN1|TGM2|LEFTY2|TTK|JUN|SYTL4|TNMD|GSN|KLF4|EMILIN1|AKR1C2|FANCA|SYNPO2L|PLA2G2A|CLSTN2|SFRP4|FAM107A|WWC1|ANGPT1|CCL18|LEPROT	6083	6493|6475|6313|6394|6487|6505|6427|6577|6358|6547|6316|6415|6370|6301|6367|6571|6280|6454|6586|6583|6574|6337|6376|6361|6517|6334|6289|6514|6412|6469|6607|6451|6472|6382|6400|6535|6502	0.00018		GO:0010646	0.249552	0
6933	60	GO Biological Process		Multicellular organismal process	0.024	AURKA|TIMP1|SFRP1|COL1A1|DGAT2|AICDA|SSPN|KLF2|WISP1|APOE|JUND|SNAP25|NOX4|KNG1|VCAN|LEFTY1|ITGB6|CCNB2|PDPN|KCNJ3|GABRG1|SCIN|MMP14|LEP|TYMS|MAF|MAFF|SREBF1|SPTBN1|CES1|NPY1R|TGM2|LEFTY2|CENPF|TTK|JUN|COL5A1|CXCR3|GSN|KLF4|TRPM3|EMILIN1|AKR1C2|AKR1C1|NFIB|FAM83H|FANCA|HELLS|SYNPO2L|PLA2G2A|SFRP4|TOP2A|SERPINA1|ADAMTS9|LSAMP|FAM107A|PIEZO2|ANGPT1|CRYAB|EML2	6083	6493|6475|6313|6394|6352|6604|6292|6487|6505|6427|6271|6577|6358|6523|6568|6316|6448|6283|6418|6460|6406|6562|6370|6301|6304|6379|6373|6571|6280|6391|6388|6454|6586|6307|6583|6574|6481|6526|6361|6517|6331|6334|6289|6355|6580|6550|6514|6349|6412|6469|6451|6421|6595|6364|6484|6472|6295|6400|6529|6553	0.00018		GO:0032501	0.249552	0
84	5	GO Biological Process		Response to vitamin	0.024	SFRP1|COL1A1|LEP|TYMS|GSN	6083	6313|6394|6301|6304|6361	0.00018		GO:0033273	0.249552	0
45	4	COMPARTMENTS		Plasma lipoprotein particle	0.0242	APOE|LEP|HP|HPR	6083	6427|6301|6589|6439	0.00019		GOCC:0034358	0.248996	0
1070	17	GO Biological Process		Response to nitrogen compound	0.0244	PDK4|TIMP1|SFRP1|COL1A1|KLF2|JUND|NOX4|GRB14|LEP|TYMS|SHMT1|NQO1|SREBF1|CES1|JUN|GSN|KLF4	6083	6466|6475|6313|6394|6487|6271|6358|6547|6301|6304|6445|6385|6571|6391|6574|6361|6517	0.00019		GO:1901698	0.248446	0
1514	21	GO Biological Process		Regulation of immune system process	0.0247	SFRP1|COL1A1|APOE|FCN2|SCIN|MMP14|LEP|CR1|JUN|CXCR3|GSN|HIST1H4H|EMILIN1|FANCA|CFI|PLA2G2A|C4A|C4B|CFB|ANGPT1|FCGR3B	6083	6313|6394|6427|6277|6562|6370|6301|6511|6574|6526|6361|6325|6334|6514|6265|6469|6598|6565|6328|6400|6322	0.0002		GO:0002682	0.247628	0
87	5	GO Biological Process		Negative regulation of peptide secretion	0.0247	SFRP1|APOE|LEP|SREBF1|SYTL4	6083	6313|6427|6301|6571|6337	0.0002		GO:0002792	0.247628	0
1296	19	GO Biological Process		Defense response	0.0247	TIMP1|AICDA|NOX4|KNG1|ITGB6|FCN2|HP|CR1|JUN|CXCR3|GSN|CFI|PLA2G2A|C4A|C4B|SERPINA1|CFB|HPR|CCL18	6083	6475|6604|6358|6523|6448|6277|6589|6511|6574|6526|6361|6265|6469|6598|6565|6595|6328|6439|6535	0.00021		GO:0006952	0.247628	0
3011	33	GO Biological Process		Response to organic substance	0.0247	PDK4|TIMP1|SFRP1|COL1A1|DGAT2|AICDA|KLF2|JUND|NOX4|GRB14|LEFTY1|MMP14|LEP|TYMS|SHMT1|NQO1|ESR2|SREBF1|CES1|LEFTY2|SCD|JUN|TNMD|CXCR3|GSN|KLF4|AKR1C2|AKR1C1|SFRP4|C4B|FAM107A|CRYAB|CCL18	6083	6466|6475|6313|6394|6352|6604|6487|6271|6358|6547|6316|6370|6301|6304|6445|6385|6367|6571|6391|6586|6496|6574|6376|6526|6361|6517|6289|6355|6451|6565|6472|6529|6535	0.00022		GO:0010033	0.247628	0
3553	37	GO Biological Process		Regulation of signaling	0.0247	AURKA|TIMP1|SFRP1|COL1A1|KLF2|WISP1|APOE|SNAP25|NOX4|GRB14|LEFTY1|TNFRSF10B|MMP14|LEP|ESR2|SREBF1|SPTBN1|TGM2|LEFTY2|TTK|JUN|SYTL4|TNMD|GSN|KLF4|EMILIN1|AKR1C2|FANCA|SYNPO2L|PLA2G2A|CLSTN2|SFRP4|FAM107A|WWC1|ANGPT1|CCL18|LEPROT	6083	6493|6475|6313|6394|6487|6505|6427|6577|6358|6547|6316|6415|6370|6301|6367|6571|6280|6454|6586|6583|6574|6337|6376|6361|6517|6334|6289|6514|6412|6469|6607|6451|6472|6382|6400|6535|6502	0.00022		GO:0023051	0.247628	0
338	9	GO Biological Process		Extracellular matrix organization	0.0247	TIMP1|COL1A1|VCAN|ITGB6|MMP14|DPT|COL5A1|EMILIN1|ADAMTS9	6083	6475|6394|6568|6448|6370|6409|6481|6334|6364	0.0002		GO:0030198	0.247628	0
971	16	GO Biological Process		Regulation of cellular component biogenesis	0.0247	SFRP1|AICDA|APOE|NOX4|SCIN|SYNPO2|MMP14|SPTBN1|PDE4DIP|GSN|EMILIN1|SYNPO2L|CLSTN2|FAM107A|CRYAB|EML2	6083	6313|6604|6427|6358|6562|6403|6370|6280|6268|6361|6334|6412|6607|6472|6529|6553	0.0002		GO:0044087	0.247628	0
197	7	GO Biological Process		Regulation of lipid biosynthetic process	0.0247	PDK4|DGAT2|APOE|LEP|SREBF1|CES1|SCD	6083	6466|6352|6427|6301|6571|6391|6496	0.0002		GO:0046890	0.247628	0
5402	50	GO Biological Process		Anatomical structure development	0.0247	AURKA|TIMP1|SFRP1|COL1A1|DGAT2|AICDA|KLF2|WISP1|APOE|JUND|SNAP25|NOX4|VCAN|LEFTY1|CCNB2|PDPN|SCIN|MMP14|LEP|TYMS|MAF|MAFF|SREBF1|SPTBN1|CES1|NPY1R|TGM2|LEFTY2|CENPF|JUN|COL5A1|TNMD|PGK1|CXCR3|GSN|KLF4|EMILIN1|AKR1C2|AKR1C1|NFIB|FAM83H|FANCA|HELLS|SYNPO2L|SFRP4|TOP2A|ADAMTS9|LSAMP|ANGPT1|CRYAB	6083	6493|6475|6313|6394|6352|6604|6487|6505|6427|6271|6577|6358|6568|6316|6283|6418|6562|6370|6301|6304|6379|6373|6571|6280|6391|6388|6454|6586|6307|6574|6481|6376|6430|6526|6361|6517|6334|6289|6355|6580|6550|6514|6349|6412|6451|6421|6364|6484|6400|6529	0.0002		GO:0048856	0.247628	0
6489	57	GO Biological Process		Cellular response to stimulus	0.0247	PDK4|AURKA|TIMP1|SFRP1|COL1A1|DGAT2|AICDA|KLF2|WISP1|APOE|JUND|GINS2|NOX4|GRB14|KNG1|LEFTY1|TNFRSF10B|ITGB6|PDPN|GABRG1|PPP1R14A|LEP|SHMT1|NQO1|TDP1|ESR2|SREBF1|HP|SPTBN1|CES1|NPY1R|TGM2|LEFTY2|DTL|CR1|JUN|TNMD|PGK1|CXCR3|GSN|KLF4|HIST1H4H|NEDD9|AKR1C2|AKR1C1|FAM83H|FANCA|ENSP00000381231|SFRP4|TOP2A|FAM107A|PIEZO2|WWC1|ANGPT1|CRYAB|FCGR3B|CCL18	6083	6466|6493|6475|6313|6394|6352|6604|6487|6505|6427|6271|6442|6358|6547|6523|6316|6415|6448|6418|6406|6436|6301|6445|6385|6508|6367|6571|6589|6280|6391|6388|6454|6586|6541|6511|6574|6376|6430|6526|6361|6517|6325|6424|6289|6355|6550|6514|6592|6451|6421|6472|6295|6382|6400|6529|6322|6535	0.00021		GO:0051716	0.247628	0
418	10	GO Biological Process		Regulation of endopeptidase activity	0.0247	TIMP1|KNG1|TNFRSF10B|CR1|GSN|KLF4|C4A|C4B|SERPINA1|CRYAB	6083	6475|6523|6415|6511|6361|6517|6598|6565|6595|6529	0.00021		GO:0052548	0.247628	0
872	15	GO Biological Process		Circulatory system development	0.0247	COL1A1|APOE|NOX4|LEFTY1|PDPN|MMP14|LEP|NPY1R|JUN|COL5A1|CXCR3|EMILIN1|SYNPO2L|ADAMTS9|ANGPT1	6083	6394|6427|6358|6316|6418|6370|6301|6388|6574|6481|6526|6334|6412|6364|6400	0.0002		GO:0072359	0.247628	0
2734	31	GO Biological Process		Organic substance biosynthetic process	0.0247	DGAT2|APOE|JUND|GINS2|ACLY|BHMT2|LPCAT3|VCAN|GSTT2B|LEP|TYMS|SHMT1|MAF|ESR2|MAFF|SREBF1|CES1|CENPF|DTL|SCD|JUN|COL5A1|PGK1|KLF4|HIST1H4H|ACSL6|NFIB|ENSP00000381231|EIF4G3|PLA2G2A|ANGPT1	6083	6352|6427|6271|6442|6499|6397|6298|6568|6286|6301|6304|6445|6379|6367|6373|6571|6391|6307|6541|6496|6574|6481|6430|6517|6325|6601|6580|6592|6319|6469|6400	0.0002		GO:1901576	0.247628	0
574	11	TISSUES		Epithelioma cell	0.0247	DGAT2|WISP1|GSTT2B|TYMS|TGM2|CENPF|DTL|PGK1|NEDD9|HMMR|CRYAB	6083	6352|6505|6286|6304|6454|6307|6541|6430|6424|6520|6529	0.00064		BTO:0000415	0.247628	0
987	16	GO Biological Process		Response to organonitrogen compound	0.0249	PDK4|TIMP1|SFRP1|COL1A1|KLF2|JUND|NOX4|GRB14|LEP|TYMS|SHMT1|SREBF1|CES1|JUN|GSN|KLF4	6083	6466|6475|6313|6394|6487|6271|6358|6547|6301|6304|6445|6571|6391|6574|6361|6517	0.00024		GO:0010243	0.247088	0
2630	30	GO Biological Process		Negative regulation of cellular metabolic process	0.0249	TIMP1|SFRP1|DGAT2|KLF2|APOE|JUND|KNG1|LEFTY1|PPP1R14A|LEP|TYMS|SHMT1|MAF|ESR2|SREBF1|HP|CENPF|CR1|JUN|KLF4|HIST1H4H|EMILIN1|NFIB|HELLS|C4A|C4B|SERPINA1|WWC1|ANGPT1|CRYAB	6083	6475|6313|6352|6487|6427|6271|6523|6316|6436|6301|6304|6445|6379|6367|6571|6589|6307|6511|6574|6517|6325|6334|6580|6349|6598|6565|6595|6382|6400|6529	0.00024		GO:0031324	0.247088	0
204	7	GO Biological Process		Cellular response to nutrient levels	0.0249	PDK4|SFRP1|COL1A1|LEP|SREBF1|JUN|FAM107A	6083	6466|6313|6394|6301|6571|6574|6472	0.00024		GO:0031669	0.247088	0
142	6	GO Biological Process		Response to estradiol	0.0249	SFRP1|COL1A1|LEP|NQO1|ESR2|CRYAB	6083	6313|6394|6301|6385|6367|6529	0.00023		GO:0032355	0.247088	0
1642	22	GO Biological Process		Regulation of cell population proliferation	0.0249	TIMP1|SFRP1|WISP1|APOE|JUND|NOX4|PDPN|SCIN|LEP|TGM2|DPT|TTK|JUN|TNMD|CXCR3|KLF4|AKR1C2|NFIB|FANCA|PLA2G2A|SFRP4|ANGPT1	6083	6475|6313|6505|6427|6271|6358|6418|6562|6301|6454|6409|6583|6574|6376|6526|6517|6289|6580|6514|6469|6451|6400	0.00023		GO:0042127	0.247088	0
89	5	GO Biological Process		Regulation of steroid biosynthetic process	0.0249	APOE|LEP|SREBF1|CES1|SCD	6083	6427|6301|6571|6391|6496	0.00023		GO:0050810	0.247088	0
983	16	GO Biological Process		Negative regulation of developmental process	0.0249	TIMP1|SFRP1|KLF2|WISP1|APOE|LEP|COL5A1|TNMD|PGK1|CXCR3|KLF4|HIST1H4H|EMILIN1|NFIB|ADAMTS9|WWC1	6083	6475|6313|6487|6505|6427|6301|6481|6376|6430|6526|6517|6325|6334|6580|6364|6382	0.00023		GO:0051093	0.247088	0
89	5	GO Biological Process		Cellular response to alcohol	0.0249	SFRP1|KLF2|CES1|KLF4|AKR1C2	6083	6313|6487|6391|6517|6289	0.00023		GO:0097306	0.247088	0
987	16	GO Biological Process		Carbohydrate derivative metabolic process	0.0249	DGAT2|AICDA|ACLY|TGDS|VCAN|LEP|TYMS|SHMT1|SCD|PGK1|ACSL6|AKR1C2|AKR1C1|HMMR|ADAMTS9|ANGPT1	6083	6352|6604|6499|6538|6568|6301|6304|6445|6496|6430|6601|6289|6355|6520|6364|6400	0.00024		GO:1901135	0.247088	0
405	10	GO Cellular Component		Focal adhesion	0.0251	TNS1|NOX4|ITGB6|SYNPO2|MMP14|SNTB2|TGM2|GSN|NEDD9|FAM107A	6083	6463|6358|6448|6403|6370|6340|6454|6361|6424|6472	0.00016		GO:0005925	0.246553	0
577	11	TISSUES		Colon	0.0252	AURKA|LEFTY1|TNFRSF10B|NQO1|CXCR3|GSN|AKR1C2|AKR1C1|NFIB|SERPINA1|CFB	6083	6493|6316|6415|6385|6526|6361|6289|6355|6580|6595|6328	0.00066		BTO:0000269	0.246287	0
5	2	TISSUES		Fibrosarcoma cell line	0.026	KNG1|MMP14	6083	6523|6370	0.0007		BTO:0000460	0.244196	0
5	2	TISSUES		Synovia	0.026	TIMP1|PLA2G2A	6083	6475|6469	0.0007		BTO:0001339	0.244196	0
696	13	GO Biological Process		Negative regulation of cell population proliferation	0.0262	SFRP1|APOE|NOX4|PDPN|SCIN|DPT|JUN|TNMD|CXCR3|KLF4|NFIB|PLA2G2A|SFRP4	6083	6313|6427|6358|6418|6562|6409|6574|6376|6526|6517|6580|6469|6451	0.00026		GO:0008285	0.243683	0
697	13	GO Biological Process		Regulated exocytosis	0.0264	TIMP1|ACLY|SNAP25|KNG1|SCIN|HP|LEFTY2|CR1|SYTL4|GSN|NHLRC3|SERPINA1|FCGR3B	6083	6475|6499|6577|6523|6562|6589|6586|6511|6337|6361|6478|6595|6322	0.00026		GO:0045055	0.243174	0
16	3	STRING Clusters		Mixed, incl. ap-1 transcription factor, and activation of the ap-1 family of transcription factors	0.0266	JUND|MAF|JUN	6083	6271|6379|6574	0.00018		CL:6310	0.242669	0
19	3	WikiPathways		Cell differentiation - expanded index	0.0267	LEFTY1|LEFTY2|KLF4	6083	6316|6586|6517	0.00028		WP2023	0.242418	0
178	6	TISSUES		Mammary gland	0.0268	AURKA|SHMT1|ESR2|HP|SCD|HMMR	6083	6493|6445|6367|6589|6496|6520	0.00075		BTO:0000817	0.242168	0
1553	20	TISSUES		Immune system	0.0268	COL1A1|DGAT2|AICDA|KLF2|JUND|GINS2|TNFRSF10B|SREBF1|CES1|TGM2|CR1|PGK1|CXCR3|HIST1H4H|NEDD9|FANCA|HMMR|PLA2G2A|SERPINA1|CCL18	6083	6394|6352|6604|6487|6271|6442|6415|6571|6391|6454|6511|6430|6526|6325|6424|6514|6520|6469|6595|6535	0.00075		BTO:0005810	0.242168	0
97	5	WikiPathways		Complement system	0.0272	FCN2|CR1|CFI|C4A|CFB	6083	6277|6511|6265|6598|6328	0.00033		WP2806	0.241177	0
22	3	WikiPathways		Fatty acid biosynthesis	0.0272	ACLY|SCD|ACSL6	6083	6499|6496|6601	0.00041		WP357	0.241177	0
23	3	WikiPathways		Photodynamic therapy-induced NFE2L2 (NRF2) survival signaling	0.0272	NQO1|CES1|JUN	6083	6385|6391|6574	0.00046		WP3612	0.241177	0
52	4	WikiPathways		One-carbon metabolism and related pathways	0.0272	BHMT2|TYMS|SHMT1|ENSP00000381231	6083	6397|6304|6445|6592	0.00032		WP3940	0.241177	0
58	4	WikiPathways		TGF-beta receptor signaling in skeletal dysplasias	0.0272	LEFTY1|ITGB6|LEFTY2|JUN	6083	6316|6448|6586|6574	0.00048		WP4816	0.241177	0
22	3	WikiPathways		Complement activation	0.0272	C4A|C4B|CFB	6083	6598|6565|6328	0.00041		WP545	0.241177	0
54	4	WikiPathways		TGF-beta receptor signaling	0.0272	LEFTY1|ITGB6|LEFTY2|JUN	6083	6316|6448|6586|6574	0.00037		WP560	0.241177	0
155	6	WikiPathways		Sudden infant death syndrome (SIDS) susceptibility pathways	0.0272	SNAP25|ESR2|SPTBN1|JUN|C4A|C4B	6083	6577|6367|6280|6574|6598|6565	0.00037		WP706	0.241177	0
91	5	COMPARTMENTS		Platelet alpha granule	0.0275	TIMP1|KNG1|LEFTY2|SYTL4|SERPINA1	6083	6475|6523|6586|6337|6595	0.00025		GOCC:0031091	0.240443	0
1550	21	GO Biological Process		Regulation of apoptotic process	0.0279	PDK4|AURKA|TIMP1|SFRP1|APOE|NOX4|KNG1|TNFRSF10B|PDPN|SCIN|LEP|NQO1|TGM2|JUN|CXCR3|GSN|KLF4|SFRP4|TOP2A|ANGPT1|CRYAB	6083	6466|6493|6475|6313|6427|6358|6523|6415|6418|6562|6301|6385|6454|6574|6526|6361|6517|6451|6421|6400|6529	0.00028		GO:0042981	0.239477	0
704	13	COMPARTMENTS		Secretory granule	0.0288	TIMP1|APOE|ACLY|SNAP25|KNG1|HP|LEFTY2|CR1|SYTL4|GSN|NHLRC3|SERPINA1|FCGR3B	6083	6475|6427|6499|6577|6523|6589|6586|6511|6337|6361|6478|6595|6322	0.00029		GOCC:0030141	0.237353	0
522	11	GO Biological Process		Positive regulation of cell migration	0.029	COL1A1|WISP1|NOX4|PDPN|SYNPO2|MMP14|JUN|NEDD9|FAM83H|FAM107A|ANGPT1	6083	6394|6505|6358|6418|6403|6370|6574|6424|6550|6472|6400	0.00029		GO:0030335	0.23689	0
212	7	GO Biological Process		Regulation of cell-substrate adhesion	0.0297	SFRP1|COL1A1|PDPN|MMP14|NEDD9|EMILIN1|FAM107A	6083	6313|6394|6418|6370|6424|6334|6472	0.0003		GO:0010810	0.235294	0
3197	34	GO Biological Process		Animal organ development	0.0297	AURKA|TIMP1|SFRP1|COL1A1|DGAT2|AICDA|KLF2|WISP1|NOX4|LEFTY1|CCNB2|PDPN|MMP14|LEP|TYMS|MAF|MAFF|SREBF1|NPY1R|TGM2|CENPF|JUN|COL5A1|KLF4|EMILIN1|NFIB|FAM83H|FANCA|SYNPO2L|SFRP4|TOP2A|ADAMTS9|ANGPT1|CRYAB	6083	6493|6475|6313|6394|6352|6604|6487|6505|6358|6316|6283|6418|6370|6301|6304|6379|6373|6571|6388|6454|6307|6574|6481|6517|6334|6580|6550|6514|6412|6451|6421|6364|6400|6529	0.0003		GO:0048513	0.235294	0
149	6	GO Biological Process		Cellular response to transforming growth factor beta stimulus	0.0297	SFRP1|COL1A1|NOX4|LEFTY1|LEFTY2|JUN	6083	6313|6394|6358|6316|6586|6574	0.0003		GO:0071560	0.235294	0
807	14	GO Biological Process		Negative regulation of catalytic activity	0.0299	PDK4|TIMP1|SFRP1|APOE|KNG1|PPP1R14A|NQO1|HP|CR1|KLF4|C4A|C4B|SERPINA1|CRYAB	6083	6466|6475|6313|6427|6523|6436|6385|6589|6511|6517|6598|6565|6595|6529	0.00031		GO:0043086	0.234845	0
52	4	GO Biological Process		Centromere complex assembly	0.0308	CENPF|HIST1H4H|CENPN|HELLS	6083	6307|6325|6544|6349	0.00032		GO:0034508	0.23286	0
713	13	GO Biological Process		Negative regulation of cellular component organization	0.0308	AICDA|APOE|SCIN|MMP14|SPTBN1|CENPF|TTK|GSN|EMILIN1|TOP2A|FAM107A|CRYAB|EML2	6083	6604|6427|6562|6370|6280|6307|6583|6361|6334|6421|6472|6529|6553	0.00032		GO:0051129	0.23286	0
2429	28	GO Biological Process		Negative regulation of nitrogen compound metabolic process	0.0308	TIMP1|SFRP1|KLF2|APOE|JUND|KNG1|LEFTY1|PPP1R14A|LEP|TYMS|SHMT1|MAF|ESR2|SREBF1|CENPF|CR1|JUN|KLF4|HIST1H4H|EMILIN1|NFIB|HELLS|C4A|C4B|SERPINA1|WWC1|ANGPT1|CRYAB	6083	6475|6313|6487|6427|6271|6523|6316|6436|6301|6304|6445|6379|6367|6571|6307|6511|6574|6517|6325|6334|6580|6349|6598|6565|6595|6382|6400|6529	0.00034		GO:0051172	0.23286	0
1231	18	GO Biological Process		Negative regulation of multicellular organismal process	0.0308	TIMP1|SFRP1|KLF2|WISP1|APOE|KNG1|LEP|COL5A1|TNMD|PGK1|CXCR3|KLF4|HIST1H4H|EMILIN1|NFIB|ADAMTS9|WWC1|ANGPT1	6083	6475|6313|6487|6505|6427|6523|6301|6481|6376|6430|6526|6517|6325|6334|6580|6364|6382|6400	0.00033		GO:0051241	0.23286	0
98	5	GO Biological Process		Response to camp	0.0308	COL1A1|JUND|NOX4|SREBF1|JUN	6083	6394|6271|6358|6571|6574	0.00035		GO:0051591	0.23286	0
4042	40	GO Biological Process		Regulation of biological quality	0.0308	PDK4|AURKA|SFRP1|COL1A1|DGAT2|KLF2|WISP1|APOE|SNAP25|NOX4|KNG1|CCNB2|PDPN|KCNJ3|GABRG1|SCIN|LEP|NQO1|MAFF|SREBF1|SPTBN1|CES1|NPY1R|TGM2|SCD|JUN|SYTL4|CXCR3|GSN|HIST1H4H|AKR1C2|AKR1C1|PLA2G2A|CLSTN2|SFRP4|SERPINA1|FAM107A|PIEZO2|ANGPT1|CRYAB	6083	6466|6493|6313|6394|6352|6487|6505|6427|6577|6358|6523|6283|6418|6460|6406|6562|6301|6385|6373|6571|6280|6391|6388|6454|6496|6574|6337|6526|6361|6325|6289|6355|6469|6607|6451|6595|6472|6295|6400|6529	0.00033		GO:0065008	0.23286	0
3	2	GO Biological Process		Cellular response to cycloheximide	0.0308	KLF2|KLF4	6083	6487|6517	0.00033		GO:0071409	0.23286	0
3	2	GO Biological Process		Positive regulation of keratinocyte apoptotic process	0.0308	GSN|SFRP4	6083	6361|6451	0.00033		GO:1902174	0.23286	0
52	4	GO Biological Process		Regulation of pri-mirna transcription by rna polymerase ii	0.0308	SREBF1|JUN|KLF4|NFIB	6083	6571|6574|6517|6580	0.00032		GO:1902893	0.23286	0
91	5	GO Cellular Component		Platelet alpha granule	0.0327	TIMP1|KNG1|LEFTY2|SYTL4|SERPINA1	6083	6475|6523|6586|6337|6595	0.00025		GO:0031091	0.228855	0
86	5	KEGG Pathways		Staphylococcus aureus infection	0.0327	CFI|C4A|C4B|CFB|FCGR3B	6083	6265|6598|6565|6328|6322	0.00019		hsa05150	0.228855	0
1823	23	GO Biological Process		Positive regulation of cell communication	0.0329	SFRP1|COL1A1|KLF2|WISP1|APOE|SNAP25|NOX4|LEFTY1|TNFRSF10B|LEP|TGM2|LEFTY2|TTK|JUN|GSN|AKR1C2|SYNPO2L|PLA2G2A|CLSTN2|SFRP4|WWC1|ANGPT1|CCL18	6083	6313|6394|6487|6505|6427|6577|6358|6316|6415|6301|6454|6586|6583|6574|6361|6289|6412|6469|6607|6451|6382|6400|6535	0.00038		GO:0010647	0.228447	0
220	7	GO Biological Process		Positive regulation of cytoskeleton organization	0.0329	SFRP1|NOX4|SCIN|SYNPO2|PDE4DIP|GSN|SYNPO2L	6083	6313|6358|6562|6403|6268|6361|6412	0.00038		GO:0051495	0.228447	0
292	8	GO Biological Process		Regulation of erk1 and erk2 cascade	0.0329	APOE|NOX4|JUN|KLF4|EMILIN1|PLA2G2A|ANGPT1|CCL18	6083	6427|6358|6574|6517|6334|6469|6400|6535	0.00038		GO:0070372	0.228447	0
28	3	WikiPathways		Gastric cancer network 1	0.0329	AURKA|CENPF|TOP2A	6083	6493|6307|6421	0.00078		WP2361	0.228447	0
1831	23	GO Biological Process		Positive regulation of signaling	0.0339	SFRP1|COL1A1|KLF2|WISP1|APOE|SNAP25|NOX4|LEFTY1|TNFRSF10B|LEP|TGM2|LEFTY2|TTK|JUN|GSN|AKR1C2|SYNPO2L|PLA2G2A|CLSTN2|SFRP4|WWC1|ANGPT1|CCL18	6083	6313|6394|6487|6505|6427|6577|6358|6316|6415|6301|6454|6586|6583|6574|6361|6289|6412|6469|6607|6451|6382|6400|6535	0.0004		GO:0023056	0.226444	0
1251	18	GO Biological Process		Locomotion	0.0339	TNS1|COL1A1|GRB14|VCAN|TNFRSF10B|ITGB6|PDPN|MMP14|LEP|SPTBN1|COL5A1|CXCR3|NEDD9|EMILIN1|NFIB|WWC1|ANGPT1|CCL18	6083	6463|6394|6547|6568|6415|6448|6418|6370|6301|6280|6481|6526|6424|6334|6580|6382|6400|6535	0.0004		GO:0040011	0.226444	0
4880	46	GO Cellular Component		Intracellular non-membrane-bounded organelle	0.0343	TNS1|AURKA|DGAT2|AICDA|KLF2|JUND|GINS2|SNAP25|NOX4|ITGB6|CCNB2|SCIN|SYNPO2|MMP14|TYMS|MAF|SNTB2|ESR2|MAFF|SREBF1|SPTBN1|CES1|CENPF|DTL|PDE4DIP|TTK|SCD|JUN|GSN|KIF4A|KLF4|HIST1H4H|NEDD9|NFIB|FAM83H|CENPN|HMMR|HELLS|SYNPO2L|KIF20A|IQCA1|TOP2A|FAM107A|CRYAB|SPC24|EML2	6083	6463|6493|6352|6604|6487|6271|6442|6577|6358|6448|6283|6562|6403|6370|6304|6379|6340|6367|6373|6571|6280|6391|6307|6541|6268|6583|6496|6574|6361|6532|6517|6325|6424|6580|6550|6544|6520|6349|6412|6559|6343|6421|6472|6529|6310|6553	0.00028		GO:0043232	0.225659	0
1715	22	GO Biological Process		Positive regulation of protein metabolic process	0.0347	AURKA|KLF2|APOE|NOX4|LEFTY1|TNFRSF10B|MMP14|LEP|SREBF1|LEFTY2|DTL|CR1|TTK|JUN|GSN|KLF4|NEDD9|PLA2G2A|FAM107A|WWC1|ANGPT1|CCL18	6083	6493|6487|6427|6358|6316|6415|6370|6301|6571|6586|6541|6511|6583|6574|6361|6517|6424|6469|6472|6382|6400|6535	0.00041		GO:0051247	0.224883	0
875	14	UniProt Keywords		Calcium	0.0347	COL1A1|VCAN|FCN2|SCIN|MMP14|SNTB2|TGM2|COL5A1|GSN|TRPM3|PCDH9|CFI|PLA2G2A|CLSTN2	6083	6394|6568|6277|6562|6370|6340|6454|6481|6361|6331|6346|6265|6469|6607	0.00068		KW-0106	0.224883	0
8057	65	UniProt Keywords		Phosphoprotein	0.0347	TNS1|AURKA|TIMP1|COL1A1|AICDA|KLF2|APOE|JUND|GINS2|ACLY|SNAP25|BHMT2|GRB14|KNG1|VCAN|PLEKHA6|CCNB2|KCNJ3|SCIN|PPP1R14A|SYNPO2|MMP14|TYMS|NQO1|TDP1|SNTB2|ESR2|GLI4|SREBF1|SPTBN1|CES1|NPY1R|TGM2|CENPF|DTL|PDE4DIP|TTK|SCD|JUN|SYTL4|TNMD|PGK1|GSN|KIF4A|KLF4|NEDD9|NFIB|FAM83H|FANCA|CENPN|HMMR|HELLS|SYNPO2L|KIF20A|ENSP00000381231|EIF4G3|C4A|TOP2A|C4B|SERPINA1|LSAMP|PIEZO2|WWC1|CRYAB|SPC24	6083	6463|6493|6475|6394|6604|6487|6427|6271|6442|6499|6577|6397|6547|6523|6568|6556|6283|6460|6562|6436|6403|6370|6304|6385|6508|6340|6367|6433|6571|6280|6391|6388|6454|6307|6541|6268|6583|6496|6574|6337|6376|6430|6361|6532|6517|6424|6580|6550|6514|6544|6520|6349|6412|6559|6592|6319|6598|6421|6565|6595|6484|6295|6382|6529|6310	0.00067		KW-0597	0.224883	0
546	11	GO Biological Process		Regulation of cytoskeleton organization	0.0352	AURKA|SFRP1|NOX4|SCIN|SYNPO2|SPTBN1|PDE4DIP|GSN|SYNPO2L|FAM107A|EML2	6083	6493|6313|6358|6562|6403|6280|6268|6361|6412|6472|6553	0.00042		GO:0051493	0.223926	0
641	12	GO Biological Process		Leukocyte mediated immunity	0.0357	AICDA|ACLY|SNAP25|HP|CR1|GSN|NHLRC3|CFI|C4A|C4B|SERPINA1|FCGR3B	6083	6604|6499|6577|6589|6511|6361|6478|6265|6598|6565|6595|6322	0.00044		GO:0002443	0.222982	0
160	6	GO Biological Process		Response to nutrient	0.0357	SFRP1|COL1A1|LEP|TYMS|NQO1|GSN	6083	6313|6394|6301|6304|6385|6361	0.00043		GO:0007584	0.222982	0
3124	33	GO Biological Process		Negative regulation of metabolic process	0.0357	PDK4|AURKA|TIMP1|SFRP1|DGAT2|AICDA|KLF2|APOE|JUND|KNG1|LEFTY1|PPP1R14A|LEP|TYMS|SHMT1|MAF|ESR2|SREBF1|HP|CENPF|CR1|JUN|KLF4|HIST1H4H|EMILIN1|NFIB|HELLS|C4A|C4B|SERPINA1|WWC1|ANGPT1|CRYAB	6083	6466|6493|6475|6313|6352|6604|6487|6427|6271|6523|6316|6436|6301|6304|6445|6379|6367|6571|6589|6307|6511|6574|6517|6325|6334|6580|6349|6598|6565|6595|6382|6400|6529	0.00043		GO:0009892	0.222982	0
1043	16	GO Biological Process		Negative regulation of cellular protein metabolic process	0.0357	TIMP1|SFRP1|APOE|KNG1|PPP1R14A|TYMS|SHMT1|CR1|JUN|KLF4|EMILIN1|C4A|C4B|SERPINA1|ANGPT1|CRYAB	6083	6475|6313|6427|6523|6436|6304|6445|6511|6574|6517|6334|6598|6565|6595|6400|6529	0.00044		GO:0032269	0.222982	0
124	6	Reactome Pathways		Regulation of Insulin-like Growth Factor (IGF) transport and uptake by Insulin-like Growth Factor Binding Proteins (IGFBPs)	0.0359	TIMP1|APOE|KNG1|VCAN|C4A|SERPINA1	6083	6475|6427|6523|6568|6598|6595	0.00012		HSA-381426	0.222608	0
162	6	GO Biological Process		Fatty acid derivative metabolic process	0.0371	DGAT2|ACLY|SCD|ACSL6|AKR1C2|AKR1C1	6083	6352|6499|6496|6601|6289|6355	0.00046		GO:1901568	0.220408	0
41	4	Reactome Pathways		Binding and Uptake of Ligands by Scavenger Receptors	0.0372	COL1A1|APOE|HP|HPR	6083	6394|6427|6589|6439	0.00014		HSA-2173782	0.220228	0
3413	35	GO Biological Process		Positive regulation of cellular metabolic process	0.038	AURKA|SFRP1|COL1A1|DGAT2|AICDA|KLF2|APOE|JUND|ACLY|NOX4|LEFTY1|TNFRSF10B|MMP14|LEP|MAF|ESR2|MAFF|SREBF1|LEFTY2|CR1|TTK|JUN|PGK1|CXCR3|GSN|KLF4|NEDD9|NFIB|PLA2G2A|SFRP4|TOP2A|FAM107A|WWC1|ANGPT1|CCL18	6083	6493|6313|6394|6352|6604|6487|6427|6271|6499|6358|6316|6415|6370|6301|6379|6367|6373|6571|6586|6511|6583|6574|6430|6526|6361|6517|6424|6580|6469|6451|6421|6472|6382|6400|6535	0.00048		GO:0031325	0.218805	0
2611	29	GO Biological Process		Cellular biosynthetic process	0.0382	DGAT2|APOE|JUND|GINS2|ACLY|BHMT2|LPCAT3|VCAN|GSTT2B|LEP|TYMS|SHMT1|NQO1|MAF|ESR2|MAFF|SREBF1|CENPF|DTL|SCD|JUN|KLF4|HIST1H4H|ACSL6|NFIB|ENSP00000381231|EIF4G3|PLA2G2A|ANGPT1	6083	6352|6427|6271|6442|6499|6397|6298|6568|6286|6301|6304|6445|6385|6379|6367|6373|6571|6307|6541|6496|6574|6517|6325|6601|6580|6592|6319|6469|6400	0.00048		GO:0044249	0.218453	0
32	3	TISSUES		Occipital lobe	0.0384	APOE|SNAP25|PCDH9	6083	6427|6577|6346	0.0011		BTO:0000293	0.218104	0
29	3	UniProt Keywords		Complement pathway	0.0384	CFI|C4A|C4B	6083	6265|6598|6565	0.00085		KW-0180	0.218104	0
4	2	GO Biological Process		dTMP biosynthetic process	0.0393	TYMS|SHMT1	6083	6304|6445	0.0005		GO:0006231	0.216554	0
747	13	GO Biological Process		Regulation of proteolysis	0.0393	AURKA|TIMP1|APOE|KNG1|TNFRSF10B|MMP14|CR1|GSN|KLF4|C4A|C4B|SERPINA1|CRYAB	6083	6493|6475|6427|6523|6415|6370|6511|6361|6517|6598|6565|6595|6529	0.0005		GO:0030162	0.216554	0
24	3	GO Biological Process		Cellular response to vitamin	0.0393	SFRP1|COL1A1|LEP	6083	6313|6394|6301	0.00051		GO:0071295	0.216554	0
4	2	GO Biological Process		Cellular response to jasmonic acid stimulus	0.0393	AKR1C2|AKR1C1	6083	6289|6355	0.0005		GO:0071395	0.216554	0
524	10	TISSUES		Adenocarcinoma cell	0.0395	DGAT2|WISP1|TYMS|TGM2|CENPF|DTL|PGK1|NEDD9|HMMR|CRYAB	6083	6352|6505|6304|6454|6307|6541|6430|6424|6520|6529	0.0012		BTO:0000604	0.216214	0
851	14	GO Biological Process		Tube development	0.0396	SFRP1|KLF2|APOE|PDPN|MMP14|LEP|TYMS|SREBF1|TGM2|JUN|CXCR3|NFIB|ADAMTS9|ANGPT1	6083	6313|6487|6427|6418|6370|6301|6304|6571|6454|6574|6526|6580|6364|6400	0.00052		GO:0035295	0.216045	0
4426	42	GO Biological Process		System development	0.0403	AURKA|TIMP1|SFRP1|COL1A1|DGAT2|AICDA|KLF2|WISP1|APOE|SNAP25|NOX4|VCAN|LEFTY1|CCNB2|PDPN|SCIN|MMP14|LEP|TYMS|MAF|MAFF|SREBF1|SPTBN1|NPY1R|TGM2|CENPF|JUN|COL5A1|CXCR3|GSN|KLF4|EMILIN1|NFIB|FAM83H|FANCA|SYNPO2L|SFRP4|TOP2A|ADAMTS9|LSAMP|ANGPT1|CRYAB	6083	6493|6475|6313|6394|6352|6604|6487|6505|6427|6577|6358|6568|6316|6283|6418|6562|6370|6301|6304|6379|6373|6571|6280|6388|6454|6307|6574|6481|6526|6361|6517|6334|6580|6550|6514|6412|6451|6421|6364|6484|6400|6529	0.00054		GO:0048731	0.214873	0
1496	19	TISSUES		Lymphoid tissue	0.0404	COL1A1|DGAT2|AICDA|KLF2|JUND|GINS2|TNFRSF10B|SREBF1|TGM2|CR1|PGK1|CXCR3|HIST1H4H|NEDD9|FANCA|HMMR|PLA2G2A|SERPINA1|CCL18	6083	6394|6352|6604|6487|6271|6442|6415|6571|6454|6511|6430|6526|6325|6424|6514|6520|6469|6595|6535	0.0012		BTO:0000753	0.214707	0
31	3	WikiPathways		Trans-sulfuration and one-carbon metabolism	0.0406	TYMS|SHMT1|ENSP00000381231	6083	6304|6445|6592	0.001		WP2525	0.214376	0
271	7	TISSUES		Cervical carcinoma cell	0.0409	TNS1|AURKA|JUND|JUN|KLF4|HIST1H4H|TOP2A	6083	6463|6493|6271|6574|6517|6325|6421	0.0012		BTO:0000180	0.213884	0
1874	23	GO Biological Process		Regulation of cell differentiation	0.0414	AURKA|SFRP1|COL1A1|WISP1|APOE|JUND|SNAP25|PDPN|SCIN|MMP14|LEP|MAF|MAFF|CR1|JUN|COL5A1|KLF4|HIST1H4H|NEDD9|FANCA|PLA2G2A|SFRP4|ADAMTS9	6083	6493|6313|6394|6505|6427|6271|6577|6418|6562|6370|6301|6379|6373|6511|6574|6481|6517|6325|6424|6514|6469|6451|6364	0.00055		GO:0045595	0.213071	0
390	9	GO Biological Process		Regulation of actin filament-based process	0.0417	SFRP1|NOX4|PDPN|SCIN|SYNPO2|SPTBN1|GSN|SYNPO2L|FAM107A	6083	6313|6358|6418|6562|6403|6280|6361|6412|6472	0.00056		GO:0032970	0.212588	0
32	3	WikiPathways		White fat cell differentiation	0.0418	KLF2|SREBF1|KLF4	6083	6487|6571|6517	0.0011		WP4149	0.212427	0
6407	55	GO Biological Process		Regulation of macromolecule metabolic process	0.0423	AURKA|TIMP1|SFRP1|COL1A1|DGAT2|AICDA|KLF2|WISP1|APOE|JUND|NOX4|KNG1|LEFTY1|TNFRSF10B|ITGB6|CCNB2|PPP1R14A|SYNPO2|MMP14|LEP|TYMS|SHMT1|MAF|ESR2|GLI4|MAFF|SREBF1|SPTBN1|LEFTY2|CENPF|DTL|CR1|TTK|JUN|CXCR3|GSN|KLF4|HIST1H4H|NEDD9|EMILIN1|NFIB|FANCA|HELLS|EIF4G3|PLA2G2A|C4A|SFRP4|TOP2A|C4B|SERPINA1|FAM107A|WWC1|ANGPT1|CRYAB|CCL18	6083	6493|6475|6313|6394|6352|6604|6487|6505|6427|6271|6358|6523|6316|6415|6448|6283|6436|6403|6370|6301|6304|6445|6379|6367|6433|6373|6571|6280|6586|6307|6541|6511|6583|6574|6526|6361|6517|6325|6424|6334|6580|6514|6349|6319|6469|6598|6451|6421|6565|6595|6472|6382|6400|6529|6535	0.00058		GO:0060255	0.211632	0
169	6	GO Biological Process		Regulation of response to wounding	0.0423	WISP1|APOE|KNG1|PDPN|SYTL4|KLF4	6083	6505|6427|6523|6418|6337|6517	0.00057		GO:1903034	0.211632	0
11428	85	GO Cellular Component		Cytoplasm	0.0425	PDK4|TNS1|AURKA|TIMP1|SFRP1|COL1A1|DGAT2|AICDA|SSPN|WISP1|APOE|ACLY|SNAP25|BHMT2|NOX4|GRB14|KNG1|VCAN|CCNB2|GSTT2B|PDPN|SCIN|PPP1R14A|SYNPO2|MMP14|LEP|TYMS|SHMT1|NQO1|MAF|TDP1|SNTB2|ESR2|MAFF|SREBF1|HP|SPTBN1|CES1|TGM2|LEFTY2|CENPF|DTL|CR1|PDE4DIP|TTK|SCD|JUN|COL5A1|SYTL4|TNMD|PGK1|CXCR3|GSN|KIF4A|KLF4|ACSL6|NEDD9|NHLRC3|AKR1C2|AKR1C1|FAM83H|FANCA|CENPN|HMMR|SYNPO2L|KIF20A|ENSP00000381231|EIF4G3|…	6083	6466|6463|6493|6475|6313|6394|6352|6604|6292|6505|6427|6499|6577|6397|6358|6547|6523|6568|6283|6286|6418|6562|6436|6403|6370|6301|6304|6445|6385|6379|6508|6340|6367|6373|6571|6589|6280|6391|6454|6586|6307|6541|6511|6268|6583|6496|6574|6481|6337|6376|6430|6526|6361|6532|6517|6601|6424|6478|6289|6355|6550|6514|6544|6520|6412|6559|6592|6319|6469|6598|6607|6343|6451|6421|6595|6364|6484|6472|6382|6490…	0.0004		GO:0005737	0.211316	0
2075	25	GO Cellular Component		Cell junction	0.0425	TNS1|SSPN|APOE|SNAP25|NOX4|ITGB6|PDPN|KCNJ3|GABRG1|SCIN|SYNPO2|MMP14|NQO1|SNTB2|SPTBN1|TGM2|GSN|PCDH9|NEDD9|SYNPO2L|C4A|CLSTN2|C4B|FAM107A|CRYAB	6083	6463|6292|6427|6577|6358|6448|6418|6460|6406|6562|6403|6370|6385|6340|6280|6454|6361|6346|6424|6412|6598|6607|6565|6472|6529	0.0004		GO:0030054	0.211316	0
569	11	GO Biological Process		Cellular response to hormone stimulus	0.0432	PDK4|SFRP1|JUND|GRB14|LEP|ESR2|SREBF1|JUN|AKR1C2|AKR1C1|FAM107A	6083	6466|6313|6271|6547|6301|6367|6571|6574|6289|6355|6472	0.00059		GO:0032870	0.210223	0
480	10	GO Biological Process		Supramolecular fiber organization	0.0438	COL1A1|SCIN|DPT|PDE4DIP|COL5A1|GSN|NEDD9|EMILIN1|SYNPO2L|FAM107A	6083	6394|6562|6409|6268|6481|6361|6424|6334|6412|6472	0.0006		GO:0097435	0.2093	0
2221	26	GO Cellular Component		Cytoskeleton	0.0438	TNS1|AURKA|SNAP25|NOX4|ITGB6|CCNB2|SCIN|SYNPO2|MMP14|SNTB2|SPTBN1|CENPF|DTL|PDE4DIP|TTK|GSN|KIF4A|NEDD9|FAM83H|HMMR|SYNPO2L|KIF20A|IQCA1|FAM107A|CRYAB|EML2	6083	6463|6493|6577|6358|6448|6283|6562|6403|6370|6340|6280|6307|6541|6268|6583|6361|6532|6424|6550|6520|6412|6559|6343|6472|6529|6553	0.00046		GO:0005856	0.2093	0
845	14	GO Cellular Component		Secretory granule	0.0438	TIMP1|COL1A1|ACLY|SNAP25|KNG1|HP|LEFTY2|CR1|SYTL4|GSN|NHLRC3|PLA2G2A|SERPINA1|FCGR3B	6083	6475|6394|6499|6577|6523|6589|6586|6511|6337|6361|6478|6469|6595|6322	0.00049		GO:0030141	0.2093	0
4	2	GO Cellular Component		Transcription factor ap-1 complex	0.0438	JUND|JUN	6083	6271|6574	0.0005		GO:0035976	0.2093	0
2919	31	GO Biological Process		Cellular response to chemical stimulus	0.0451	PDK4|TIMP1|SFRP1|COL1A1|DGAT2|AICDA|KLF2|APOE|JUND|NOX4|GRB14|LEFTY1|PPP1R14A|LEP|SHMT1|NQO1|ESR2|SREBF1|HP|CES1|LEFTY2|JUN|TNMD|PGK1|CXCR3|GSN|KLF4|AKR1C2|AKR1C1|FAM107A|CCL18	6083	6466|6475|6313|6394|6352|6604|6487|6427|6271|6358|6547|6316|6436|6301|6445|6385|6367|6571|6589|6391|6586|6574|6376|6430|6526|6361|6517|6289|6355|6472|6535	0.00063		GO:0070887	0.207343	0
199	6	WikiPathways		Circadian rhythm genes	0.0451	JUND|LEP|TYMS|SREBF1|JUN|TOP2A	6083	6271|6301|6304|6571|6574|6421	0.0013		WP3594	0.207343	0
132	5	WikiPathways		TGF-beta signaling pathway	0.0451	JUND|CCNB2|SPTBN1|JUN|NEDD9	6083	6271|6283|6280|6574|6424	0.0013		WP366	0.207343	0
58	5	InterPro Domains		Sushi/SCR/CCP superfamily	0.0453	VCAN|HP|CR1|CFB|HPR	6083	6568|6589|6511|6328|6439	3.35e-05		IPR035976	0.207047	0
63	4	GO Biological Process		Positive regulation of actin filament bundle assembly	0.0456	SFRP1|NOX4|SYNPO2|SYNPO2L	6083	6313|6358|6403|6412	0.00064		GO:0032233	0.206606	0
63	4	GO Biological Process		Regulation of pathway-restricted smad protein phosphorylation	0.0456	LEFTY1|LEFTY2|TTK|EMILIN1	6083	6316|6586|6583|6334	0.00064		GO:0060393	0.206606	0
1654	21	GO Biological Process		Positive regulation of signal transduction	0.0459	SFRP1|COL1A1|KLF2|WISP1|APOE|NOX4|LEFTY1|TNFRSF10B|LEP|TGM2|LEFTY2|TTK|JUN|GSN|AKR1C2|SYNPO2L|PLA2G2A|SFRP4|WWC1|ANGPT1|CCL18	6083	6313|6394|6487|6505|6427|6358|6316|6415|6301|6454|6586|6583|6574|6361|6289|6412|6469|6451|6382|6400|6535	0.00065		GO:0009967	0.206167	0
673	12	GO Biological Process		Epithelial cell differentiation	0.0471	KLF2|PDPN|TYMS|MAF|CES1|JUN|TNMD|PGK1|KLF4|AKR1C2|AKR1C1|NFIB	6083	6487|6418|6304|6379|6391|6574|6376|6430|6517|6289|6355|6580	0.00067		GO:0030855	0.20444	0
8	2	WikiPathways		Serine metabolism	0.0477	TYMS|SHMT1	6083	6304|6445	0.0015		WP4688	0.203593	0
4333	41	GO Biological Process		Response to chemical	0.048	PDK4|TIMP1|SFRP1|COL1A1|DGAT2|AICDA|KLF2|APOE|JUND|NOX4|GRB14|LEFTY1|PPP1R14A|MMP14|LEP|TYMS|SHMT1|NQO1|ESR2|SREBF1|HP|SPTBN1|CES1|LEFTY2|CENPF|SCD|JUN|TNMD|PGK1|CXCR3|GSN|KLF4|AKR1C2|AKR1C1|NFIB|SFRP4|C4B|FAM107A|ANGPT1|CRYAB|CCL18	6083	6466|6475|6313|6394|6352|6604|6487|6427|6271|6358|6547|6316|6436|6370|6301|6304|6445|6385|6367|6571|6589|6280|6391|6586|6307|6496|6574|6376|6430|6526|6361|6517|6289|6355|6580|6451|6565|6472|6400|6529|6535	0.00069		GO:0042221	0.203174	0
6137	53	GO Biological Process		Macromolecule metabolic process	0.048	PDK4|AURKA|TIMP1|SFRP1|AICDA|APOE|JUND|GINS2|SNAP25|NOX4|KNG1|VCAN|ITGB6|SYNPO2|MMP14|UBE3C|LEP|TYMS|MAF|TDP1|ESR2|MAFF|SREBF1|HP|SPTBN1|CES1|TGM2|CENPF|DTL|TTK|JUN|COL5A1|PGK1|CXCR3|GSN|KLF4|HIST1H4H|NHLRC3|NFIB|FANCA|HMMR|HELLS|CFI|ENSP00000381231|EIF4G3|C4A|TOP2A|SERPINA1|CFB|ADAMTS9|ANGPT1|CRYAB|HPR	6083	6466|6493|6475|6313|6604|6427|6271|6442|6577|6358|6523|6568|6448|6403|6370|6274|6301|6304|6379|6508|6367|6373|6571|6589|6280|6391|6454|6307|6541|6583|6574|6481|6430|6526|6361|6517|6325|6478|6580|6514|6520|6349|6265|6592|6319|6598|6421|6595|6328|6364|6400|6529|6439	0.00069		GO:0043170	0.203174	0
5	2	GO Biological Process		Type i pneumocyte differentiation	0.048	KLF2|NFIB	6083	6487|6580	0.0007		GO:0060509	0.203174	0
5	2	GO Biological Process		Salivary gland cavitation	0.048	TGM2|NFIB	6083	6454|6580	0.0007		GO:0060662	0.203174	0
244	7	GO Biological Process		Regulation of transmembrane receptor protein serine/threonine kinase signaling pathway	0.048	SFRP1|LEFTY1|SPTBN1|LEFTY2|TTK|EMILIN1|SFRP4	6083	6313|6316|6280|6586|6583|6334|6451	0.00069		GO:0090092	0.203174	0
27	3	GO Biological Process		Negative regulation of sprouting angiogenesis	0.048	KLF2|KLF4|ADAMTS9	6083	6487|6517|6364	0.0007		GO:1903671	0.203174	0
5841	51	GO Biological Process		Developmental process	0.0487	AURKA|TIMP1|SFRP1|COL1A1|DGAT2|AICDA|KLF2|WISP1|APOE|JUND|SNAP25|NOX4|VCAN|LEFTY1|CCNB2|PDPN|SCIN|MMP14|LEP|TYMS|NQO1|MAF|MAFF|SREBF1|SPTBN1|CES1|NPY1R|TGM2|LEFTY2|CENPF|JUN|COL5A1|TNMD|PGK1|CXCR3|GSN|KLF4|EMILIN1|AKR1C2|AKR1C1|NFIB|FAM83H|FANCA|HELLS|SYNPO2L|SFRP4|TOP2A|ADAMTS9|LSAMP|ANGPT1|CRYAB	6083	6493|6475|6313|6394|6352|6604|6487|6505|6427|6271|6577|6358|6568|6316|6283|6418|6562|6370|6301|6304|6385|6379|6373|6571|6280|6391|6388|6454|6586|6307|6574|6481|6376|6430|6526|6361|6517|6334|6289|6355|6580|6550|6514|6349|6412|6451|6421|6364|6484|6400|6529	0.00073		GO:0032502	0.202205	0
324	8	GO Biological Process		Alcohol metabolic process	0.0489	DGAT2|APOE|ACLY|LEP|SREBF1|CES1|AKR1C2|AKR1C1	6083	6352|6427|6499|6301|6571|6391|6289|6355	0.00075		GO:0006066	0.201931	0
2165	25	GO Biological Process		Anatomical structure morphogenesis	0.0489	AURKA|SFRP1|COL1A1|KLF2|APOE|NOX4|LEFTY1|PDPN|MMP14|LEP|SPTBN1|NPY1R|TGM2|JUN|COL5A1|TNMD|CXCR3|KLF4|EMILIN1|NFIB|SYNPO2L|SFRP4|ADAMTS9|ANGPT1|CRYAB	6083	6493|6313|6394|6487|6427|6358|6316|6418|6370|6301|6280|6388|6454|6574|6481|6376|6526|6517|6334|6580|6412|6451|6364|6400|6529	0.00075		GO:0009653	0.201931	0
493	10	GO Biological Process		Cell division	0.0489	AURKA|CCNB2|SPTBN1|CENPF|KIF4A|NEDD9|HELLS|KIF20A|TOP2A|SPC24	6083	6493|6283|6280|6307|6532|6424|6349|6559|6421|6310	0.00074		GO:0051301	0.201931	0
