# Supplementary material for: Visceral Adipose Tissue Molecular Networks and Regulatory microRNA in Pediatric Obesity: An In Silico Approach
Source: Int J Mol Sci. 2022 Sep 20;23(19):11036. doi: 10.3390/ijms231911036 (PMC9569899; doi:10.3390/ijms231911036)
Supplement: Supplementary file 1 [file ijms-23-11036-s001.zip › Table S2.xlsx]

## Sheet: Sheet1
#node1	node2	node1_string_id	node2_string_id	neighborhood_on_chromosome	gene_fusion	phylogenetic_cooccurrence	homology	coexpression	experimentally_determined_interaction	database_annotated	automated_textmining	combined_score
ACLY	DGAT2	9606.ENSP00000253792	9606.ENSP00000228027	0	0	0	0	0.062	0	0	0.585	0.594
ACLY	SHMT1	9606.ENSP00000253792	9606.ENSP00000318868	0.042	0	0	0	0.065	0	0	0.389	0.405
ACLY	ACSL6	9606.ENSP00000253792	9606.ENSP00000368566	0	0	0	0	0.063	0	0	0.429	0.442
ACLY	PGK1	9606.ENSP00000253792	9606.ENSP00000362413	0	0	0	0	0.112	0	0	0.405	0.45
ACLY	LEP	9606.ENSP00000253792	9606.ENSP00000312652	0	0	0	0	0	0	0	0.478	0.478
ACLY	SCD	9606.ENSP00000253792	9606.ENSP00000359380	0	0	0	0	0.135	0	0	0.72	0.747
ACLY	SREBF1	9606.ENSP00000253792	9606.ENSP00000348069	0	0	0	0	0.063	0	0	0.779	0.784
ACSL6	ACLY	9606.ENSP00000368566	9606.ENSP00000253792	0	0	0	0	0.063	0	0	0.429	0.442
ACSL6	SCD	9606.ENSP00000368566	9606.ENSP00000359380	0	0	0	0	0.107	0.216	0	0.322	0.484
ADAMTS9	GRB14	9606.ENSP00000418735	9606.ENSP00000263915	0	0	0	0	0	0	0	0.459	0.459
ADAMTS9	VCAN	9606.ENSP00000418735	9606.ENSP00000265077	0	0	0	0	0.062	0	0	0.58	0.589
AICDA	NDUFC2-KCTD14	9606.ENSP00000229335	9606.ENSP00000432614	0	0	0	0	0.166	0.372	0	0	0.453
AKR1C1	NQO1	9606.ENSP00000370254	9606.ENSP00000319788	0.072	0	0	0	0.163	0	0	0.612	0.673
AKR1C1	ESR2	9606.ENSP00000370254	9606.ENSP00000343925	0	0	0	0	0	0.056	0	0.446	0.454
AKR1C1	AKR1C2	9606.ENSP00000370254	9606.ENSP00000370129	0	0	0.449	0.986	0.405	0.877	0.9	0.877	0.992
AKR1C2	NQO1	9606.ENSP00000370129	9606.ENSP00000319788	0.072	0	0	0	0.169	0	0	0.414	0.509
AKR1C2	AKR1C1	9606.ENSP00000370129	9606.ENSP00000370254	0	0	0.449	0.986	0.405	0.877	0.9	0.877	0.992
ANGPT1	TIMP1	9606.ENSP00000428340	9606.ENSP00000218388	0	0	0	0	0	0	0	0.478	0.478
ANGPT1	GRB14	9606.ENSP00000428340	9606.ENSP00000263915	0	0	0	0	0	0.059	0.9	0.12	0.909
ANGPT1	KNG1	9606.ENSP00000428340	9606.ENSP00000265023	0	0	0	0	0.049	0.16	0	0.369	0.451
APOE	TIMP1	9606.ENSP00000252486	9606.ENSP00000218388	0	0	0	0	0	0	0	0.47	0.47
APOE	KLF2	9606.ENSP00000252486	9606.ENSP00000248071	0	0	0	0	0.062	0	0	0.39	0.403
APOE	SNAP25	9606.ENSP00000252486	9606.ENSP00000254976	0	0	0	0	0.065	0	0	0.39	0.405
APOE	MAF	9606.ENSP00000252486	9606.ENSP00000327048	0	0	0	0	0.066	0	0	0.419	0.434
APOE	WWC1	9606.ENSP00000252486	9606.ENSP00000427772	0	0	0	0	0.062	0	0	0.457	0.468
APOE	SCD	9606.ENSP00000252486	9606.ENSP00000359380	0	0	0	0	0.069	0	0	0.46	0.476
APOE	CFB	9606.ENSP00000252486	9606.ENSP00000416561	0	0	0	0	0.08	0	0	0.47	0.491
APOE	C4A	9606.ENSP00000252486	9606.ENSP00000396688	0	0	0	0	0.119	0	0	0.459	0.503
APOE	NOX4	9606.ENSP00000252486	9606.ENSP00000263317	0	0	0	0	0	0	0	0.512	0.512
APOE	JUN	9606.ENSP00000252486	9606.ENSP00000360266	0	0	0	0	0	0	0	0.515	0.515
APOE	KNG1	9606.ENSP00000252486	9606.ENSP00000265023	0	0	0	0	0.062	0	0	0.57	0.58
APOE	C4B	9606.ENSP00000252486	9606.ENSP00000415941	0	0	0	0	0.124	0	0	0.542	0.582
APOE	GSN	9606.ENSP00000252486	9606.ENSP00000362924	0	0	0	0	0.065	0	0	0.59	0.6
APOE	SERPINA1	9606.ENSP00000252486	9606.ENSP00000416066	0	0	0	0	0.062	0	0	0.603	0.611
APOE	SREBF1	9606.ENSP00000252486	9606.ENSP00000348069	0	0	0	0	0.062	0	0	0.615	0.623
APOE	LEP	9606.ENSP00000252486	9606.ENSP00000312652	0	0	0	0	0	0	0	0.628	0.628
APOE	HPR	9606.ENSP00000252486	9606.ENSP00000441828	0	0	0	0	0.096	0	0.72	0.233	0.788
APOE	HP	9606.ENSP00000252486	9606.ENSP00000348170	0	0	0	0	0.062	0.413	0.72	0.947	0.99
AURKA	KLF4	9606.ENSP00000216911	9606.ENSP00000363804	0	0	0	0	0.063	0.29	0	0.216	0.433
AURKA	SPC24	9606.ENSP00000216911	9606.ENSP00000465075	0	0	0	0	0.333	0	0	0.224	0.461
AURKA	FANCA	9606.ENSP00000216911	9606.ENSP00000373952	0	0	0	0	0.181	0.27	0	0.17	0.461
AURKA	DTL	9606.ENSP00000216911	9606.ENSP00000355958	0	0	0	0	0.803	0	0	0.125	0.82
AURKA	GINS2	9606.ENSP00000216911	9606.ENSP00000253462	0	0	0	0	0.822	0	0	0.235	0.858
AURKA	CENPN	9606.ENSP00000216911	9606.ENSP00000377007	0	0	0	0	0.829	0	0	0.324	0.879
AURKA	TYMS	9606.ENSP00000216911	9606.ENSP00000315644	0	0	0	0	0.859	0	0	0.384	0.909
AURKA	CENPF	9606.ENSP00000216911	9606.ENSP00000355922	0	0	0	0	0.846	0	0	0.524	0.923
AURKA	TTK	9606.ENSP00000216911	9606.ENSP00000358813	0	0	0	0.626	0.913	0.108	0	0.739	0.941
AURKA	KIF4A	9606.ENSP00000216911	9606.ENSP00000363524	0	0	0	0	0.919	0.146	0	0.603	0.97
AURKA	HMMR	9606.ENSP00000216911	9606.ENSP00000377492	0	0	0	0	0.827	0.27	0	0.815	0.974
AURKA	TOP2A	9606.ENSP00000216911	9606.ENSP00000411532	0	0	0	0	0.918	0.093	0	0.696	0.975
AURKA	KIF20A	9606.ENSP00000216911	9606.ENSP00000378356	0	0	0	0	0.942	0.146	0	0.564	0.976
AURKA	NEDD9	9606.ENSP00000216911	9606.ENSP00000368759	0	0	0	0	0	0.345	0	0.981	0.987
AURKA	CCNB2	9606.ENSP00000216911	9606.ENSP00000288207	0	0	0	0	0.972	0.364	0	0.743	0.995
BHMT2	TYMS	9606.ENSP00000255192	9606.ENSP00000315644	0	0	0	0	0	0	0	0.453	0.453
BHMT2	SHMT1	9606.ENSP00000255192	9606.ENSP00000318868	0.049	0	0	0	0.062	0	0	0.629	0.64
BHMT2	CBSL	9606.ENSP00000255192	9606.ENSP00000381231	0.055	0	0	0	0.064	0	0.9	0.578	0.957
C4A	APOE	9606.ENSP00000396688	9606.ENSP00000252486	0	0	0	0	0.119	0	0	0.459	0.503
C4A	LPCAT3	9606.ENSP00000396688	9606.ENSP00000261407	0	0	0	0	0.063	0	0	0.505	0.516
C4A	KNG1	9606.ENSP00000396688	9606.ENSP00000265023	0	0	0	0	0.084	0.065	0	0.589	0.617
C4A	FCN2	9606.ENSP00000396688	9606.ENSP00000291744	0	0	0	0	0.062	0	0.9	0.664	0.965
C4A	HP	9606.ENSP00000396688	9606.ENSP00000348170	0	0	0	0	0.064	0.134	0	0.534	0.589
C4A	CR1	9606.ENSP00000396688	9606.ENSP00000356016	0	0	0	0	0	0.213	0.6	0.912	0.97
C4A	CFI	9606.ENSP00000396688	9606.ENSP00000378130	0	0	0	0	0.132	0.134	0.6	0.715	0.902
C4A	SERPINA1	9606.ENSP00000396688	9606.ENSP00000416066	0	0	0	0	0.171	0	0	0.537	0.6
C4A	CFB	9606.ENSP00000396688	9606.ENSP00000416561	0	0	0	0	0.31	0.134	0.6	0.7	0.919
C4A	C4B	9606.ENSP00000396688	9606.ENSP00000415941	0	0	0	0.988	0.771	0.27	0.8	0.988	0.964
C4B	APOE	9606.ENSP00000415941	9606.ENSP00000252486	0	0	0	0	0.124	0	0	0.542	0.582
C4B	LPCAT3	9606.ENSP00000415941	9606.ENSP00000261407	0	0	0	0	0.063	0	0	0.556	0.566
C4B	KNG1	9606.ENSP00000415941	9606.ENSP00000265023	0	0	0	0	0.084	0.065	0	0.459	0.497
C4B	FCN2	9606.ENSP00000415941	9606.ENSP00000291744	0	0	0	0	0.083	0	0.9	0.67	0.967
C4B	HP	9606.ENSP00000415941	9606.ENSP00000348170	0	0	0	0	0.064	0.134	0	0.522	0.578
C4B	CR1	9606.ENSP00000415941	9606.ENSP00000356016	0	0	0	0	0	0.213	0.6	0.936	0.978
C4B	CFI	9606.ENSP00000415941	9606.ENSP00000378130	0	0	0	0	0.127	0.134	0.6	0.715	0.902
C4B	C4A	9606.ENSP00000415941	9606.ENSP00000396688	0	0	0	0.988	0.771	0.27	0.8	0.988	0.964
C4B	SERPINA1	9606.ENSP00000415941	9606.ENSP00000416066	0	0	0	0	0.143	0	0	0.536	0.585
C4B	CFB	9606.ENSP00000415941	9606.ENSP00000416561	0	0	0	0	0.231	0.289	0.6	0.7	0.925
CBSL	BHMT2	9606.ENSP00000381231	9606.ENSP00000255192	0.055	0	0	0	0.064	0	0.9	0.578	0.957
CBSL	TYMS	9606.ENSP00000381231	9606.ENSP00000315644	0	0	0	0	0.062	0	0	0.563	0.573
CBSL	SHMT1	9606.ENSP00000381231	9606.ENSP00000318868	0.046	0	0	0	0.062	0	0.9	0.681	0.967
CBSL	CES1	9606.ENSP00000381231	9606.ENSP00000353720	0	0	0	0	0	0.162	0	0.4	0.475
CCL18	CXCR3	9606.ENSP00000479955	9606.ENSP00000362795	0	0	0	0	0.077	0	0.6	0.387	0.753
CCNB2	AURKA	9606.ENSP00000288207	9606.ENSP00000216911	0	0	0	0	0.972	0.364	0	0.743	0.995
CCNB2	GINS2	9606.ENSP00000288207	9606.ENSP00000253462	0	0	0	0	0.829	0.059	0	0.281	0.874
CCNB2	SPC24	9606.ENSP00000288207	9606.ENSP00000465075	0	0	0	0	0.554	0	0	0.194	0.625
CCNB2	HELLS	9606.ENSP00000288207	9606.ENSP00000377601	0	0	0	0	0.433	0.117	0	0.323	0.631
CCNB2	DTL	9606.ENSP00000288207	9606.ENSP00000355958	0	0	0	0	0.819	0	0	0.323	0.872
CCNB2	CENPN	9606.ENSP00000288207	9606.ENSP00000377007	0	0	0	0	0.838	0	0	0.271	0.877
CCNB2	TYMS	9606.ENSP00000288207	9606.ENSP00000315644	0	0	0	0	0.833	0	0	0.309	0.88
CCNB2	HMMR	9606.ENSP00000288207	9606.ENSP00000377492	0	0	0	0	0.829	0	0	0.391	0.891
CCNB2	CENPF	9606.ENSP00000288207	9606.ENSP00000355922	0	0	0	0	0.901	0	0	0.588	0.957
CCNB2	KIF4A	9606.ENSP00000288207	9606.ENSP00000363524	0	0	0	0	0.922	0.139	0	0.534	0.966
CCNB2	TTK	9606.ENSP00000288207	9606.ENSP00000358813	0	0	0	0	0.935	0.103	0	0.655	0.978
CCNB2	KIF20A	9606.ENSP00000288207	9606.ENSP00000378356	0	0	0	0	0.952	0.139	0	0.624	0.983
CCNB2	TOP2A	9606.ENSP00000288207	9606.ENSP00000411532	0	0	0	0	0.969	0.056	0	0.714	0.991
CENPF	AURKA	9606.ENSP00000355922	9606.ENSP00000216911	0	0	0	0	0.846	0	0	0.524	0.923
CENPF	GINS2	9606.ENSP00000355922	9606.ENSP00000253462	0	0	0	0	0.722	0	0	0.18	0.762
CENPF	SNAP25	9606.ENSP00000355922	9606.ENSP00000254976	0	0	0	0	0	0.592	0	0.041	0.592
CENPF	CCNB2	9606.ENSP00000355922	9606.ENSP00000288207	0	0	0	0	0.901	0	0	0.588	0.957
CENPF	TYMS	9606.ENSP00000355922	9606.ENSP00000315644	0	0	0	0	0.728	0	0	0.294	0.799
CENPF	NQO1	9606.ENSP00000355922	9606.ENSP00000319788	0	0	0	0	0.065	0	0	0.439	0.453
CENPF	SPC24	9606.ENSP00000355922	9606.ENSP00000465075	0	0	0	0	0.272	0	0	0.462	0.591
CENPF	HELLS	9606.ENSP00000355922	9606.ENSP00000377601	0	0	0	0	0.577	0	0	0.285	0.685
CENPF	CENPN	9606.ENSP00000355922	9606.ENSP00000377007	0	0	0	0	0.681	0	0	0.426	0.809
CENPF	DTL	9606.ENSP00000355922	9606.ENSP00000355958	0	0	0	0	0.835	0	0	0.233	0.868
CENPF	KIF4A	9606.ENSP00000355922	9606.ENSP00000363524	0	0	0	0	0.842	0	0	0.5	0.917
CENPF	HMMR	9606.ENSP00000355922	9606.ENSP00000377492	0	0	0	0	0.88	0	0	0.459	0.932
CENPF	KIF20A	9606.ENSP00000355922	9606.ENSP00000378356	0	0	0	0	0.926	0	0	0.522	0.963
CENPF	TTK	9606.ENSP00000355922	9606.ENSP00000358813	0	0	0	0	0.935	0	0	0.517	0.967
CENPF	TOP2A	9606.ENSP00000355922	9606.ENSP00000411532	0	0	0	0	0.963	0	0	0.641	0.986
CENPN	AURKA	9606.ENSP00000377007	9606.ENSP00000216911	0	0	0	0	0.829	0	0	0.324	0.879
CENPN	GINS2	9606.ENSP00000377007	9606.ENSP00000253462	0	0	0	0	0.807	0	0	0.135	0.826
CENPN	CCNB2	9606.ENSP00000377007	9606.ENSP00000288207	0	0	0	0	0.838	0	0	0.271	0.877
CENPN	TYMS	9606.ENSP00000377007	9606.ENSP00000315644	0	0	0	0	0.654	0	0	0.107	0.678
CENPN	CENPF	9606.ENSP00000377007	9606.ENSP00000355922	0	0	0	0	0.681	0	0	0.426	0.809
CENPN	DTL	9606.ENSP00000377007	9606.ENSP00000355958	0	0	0	0	0.595	0	0	0.052	0.599
CENPN	TTK	9606.ENSP00000377007	9606.ENSP00000358813	0	0	0	0	0.795	0	0	0.106	0.809
CENPN	KIF4A	9606.ENSP00000377007	9606.ENSP00000363524	0	0	0	0	0.761	0	0	0.217	0.805
CENPN	HIST1H4H	9606.ENSP00000377007	9606.ENSP00000366956	0	0	0	0	0.062	0.807	0	0.294	0.861
CENPN	SPC24	9606.ENSP00000377007	9606.ENSP00000465075	0	0	0	0	0.264	0	0	0.504	0.619
CENPN	HMMR	9606.ENSP00000377007	9606.ENSP00000377492	0	0	0	0	0.789	0	0	0.057	0.793
CENPN	KIF20A	9606.ENSP00000377007	9606.ENSP00000378356	0	0	0	0	0.805	0	0	0.281	0.854
CENPN	TOP2A	9606.ENSP00000377007	9606.ENSP00000411532	0	0	0	0	0.835	0	0	0.252	0.871
CES1	CBSL	9606.ENSP00000353720	9606.ENSP00000381231	0	0	0	0	0	0.162	0	0.4	0.475
CFB	APOE	9606.ENSP00000416561	9606.ENSP00000252486	0	0	0	0	0.08	0	0	0.47	0.491
CFB	CR1	9606.ENSP00000416561	9606.ENSP00000356016	0	0	0	0	0	0	0.6	0.442	0.767
CFB	CFI	9606.ENSP00000416561	9606.ENSP00000378130	0	0	0	0	0.133	0	0.65	0.833	0.944
CFB	C4A	9606.ENSP00000416561	9606.ENSP00000396688	0	0	0	0	0.31	0.134	0.6	0.7	0.919
CFB	C4B	9606.ENSP00000416561	9606.ENSP00000415941	0	0	0	0	0.231	0.289	0.6	0.7	0.925
CFB	SERPINA1	9606.ENSP00000416561	9606.ENSP00000416066	0	0	0	0	0.227	0.12	0	0.529	0.652
CFI	CR1	9606.ENSP00000378130	9606.ENSP00000356016	0	0	0	0	0	0	0.6	0.581	0.825
CFI	SERPINA1	9606.ENSP00000378130	9606.ENSP00000416066	0	0	0	0	0.123	0.12	0	0.359	0.462
CFI	C4B	9606.ENSP00000378130	9606.ENSP00000415941	0	0	0	0	0.127	0.134	0.6	0.715	0.902
CFI	C4A	9606.ENSP00000378130	9606.ENSP00000396688	0	0	0	0	0.132	0.134	0.6	0.715	0.902
CFI	CFB	9606.ENSP00000378130	9606.ENSP00000416561	0	0	0	0	0.133	0	0.65	0.833	0.944
CLSTN2	WWC1	9606.ENSP00000402460	9606.ENSP00000427772	0	0	0	0	0.062	0	0	0.518	0.528
COL1A1	TIMP1	9606.ENSP00000225964	9606.ENSP00000218388	0	0	0	0	0.145	0	0	0.716	0.747
COL1A1	KLF4	9606.ENSP00000225964	9606.ENSP00000363804	0	0	0	0	0.062	0.057	0	0.391	0.414
COL1A1	JUN	9606.ENSP00000225964	9606.ENSP00000360266	0	0	0	0	0	0	0	0.442	0.442
COL1A1	GSN	9606.ENSP00000225964	9606.ENSP00000362924	0	0	0	0	0.093	0	0	0.418	0.45
COL1A1	DPT	9606.ENSP00000225964	9606.ENSP00000356791	0	0	0	0	0.273	0	0	0.319	0.484
COL1A1	SFRP4	9606.ENSP00000225964	9606.ENSP00000410715	0	0	0	0	0.231	0	0	0.367	0.492
COL1A1	WISP1	9606.ENSP00000225964	9606.ENSP00000250160	0	0	0	0	0.328	0	0	0.324	0.526
COL1A1	MMP14	9606.ENSP00000225964	9606.ENSP00000308208	0	0	0	0	0.287	0.059	0	0.448	0.597
COL1A1	VCAN	9606.ENSP00000225964	9606.ENSP00000265077	0	0	0	0	0.133	0	0	0.56	0.602
COL1A1	TNMD	9606.ENSP00000225964	9606.ENSP00000362122	0	0	0	0	0.082	0	0	0.671	0.685
COL1A1	ITGB6	9606.ENSP00000225964	9606.ENSP00000283249	0	0	0	0	0.083	0.1	0.6	0.352	0.757
COL1A1	COL5A1	9606.ENSP00000225964	9606.ENSP00000360882	0	0	0.42	0.85	0.779	0.192	0.72	0.82	0.955
COL5A1	TIMP1	9606.ENSP00000360882	9606.ENSP00000218388	0	0	0	0	0.101	0.27	0	0.404	0.574
COL5A1	COL1A1	9606.ENSP00000360882	9606.ENSP00000225964	0	0	0.42	0.85	0.779	0.192	0.72	0.82	0.955
COL5A1	WISP1	9606.ENSP00000360882	9606.ENSP00000250160	0	0	0	0	0.267	0	0	0.269	0.442
COL5A1	VCAN	9606.ENSP00000360882	9606.ENSP00000265077	0	0	0	0	0.066	0	0	0.419	0.434
COL5A1	MMP14	9606.ENSP00000360882	9606.ENSP00000308208	0	0	0	0	0.235	0.059	0	0.295	0.448
CR1	FCN2	9606.ENSP00000356016	9606.ENSP00000291744	0	0	0	0	0	0.158	0	0.412	0.484
CR1	PDPN	9606.ENSP00000356016	9606.ENSP00000294489	0	0	0	0	0	0	0	0.471	0.471
CR1	JUN	9606.ENSP00000356016	9606.ENSP00000360266	0	0	0	0	0	0	0	0.407	0.407
CR1	SERPINA1	9606.ENSP00000356016	9606.ENSP00000416066	0	0	0	0	0.063	0.057	0	0.393	0.417
CR1	FCGR3B	9606.ENSP00000356016	9606.ENSP00000433642	0	0	0	0	0.17	0	0	0.562	0.621
CR1	CFB	9606.ENSP00000356016	9606.ENSP00000416561	0	0	0	0	0	0	0.6	0.442	0.767
CR1	CFI	9606.ENSP00000356016	9606.ENSP00000378130	0	0	0	0	0	0	0.6	0.581	0.825
CR1	C4A	9606.ENSP00000356016	9606.ENSP00000396688	0	0	0	0	0	0.213	0.6	0.912	0.97
CR1	C4B	9606.ENSP00000356016	9606.ENSP00000415941	0	0	0	0	0	0.213	0.6	0.936	0.978
CRYAB	MAF	9606.ENSP00000433560	9606.ENSP00000327048	0	0	0	0	0.06	0	0	0.401	0.413
CRYAB	FAM107A	9606.ENSP00000433560	9606.ENSP00000419124	0	0	0	0	0.262	0	0	0.379	0.522
CXCR3	KLF2	9606.ENSP00000362795	9606.ENSP00000248071	0	0	0	0	0.077	0.056	0	0.383	0.415
CXCR3	FCGR3B	9606.ENSP00000362795	9606.ENSP00000433642	0	0	0	0	0.111	0	0	0.603	0.632
CXCR3	CCL18	9606.ENSP00000362795	9606.ENSP00000479955	0	0	0	0	0.077	0	0.6	0.387	0.753
DGAT2	PDK4	9606.ENSP00000228027	9606.ENSP00000005178	0	0	0	0	0.167	0	0	0.333	0.42
DGAT2	LPCAT3	9606.ENSP00000228027	9606.ENSP00000261407	0	0	0	0	0	0	0	0.42	0.42
DGAT2	LEP	9606.ENSP00000228027	9606.ENSP00000312652	0	0	0	0	0.062	0	0	0.53	0.54
DGAT2	ACLY	9606.ENSP00000228027	9606.ENSP00000253792	0	0	0	0	0.062	0	0	0.585	0.594
DGAT2	SREBF1	9606.ENSP00000228027	9606.ENSP00000348069	0	0	0	0	0.062	0	0	0.758	0.764
DGAT2	SCD	9606.ENSP00000228027	9606.ENSP00000359380	0	0	0	0	0.053	0.11	0	0.85	0.863
DPT	COL1A1	9606.ENSP00000356791	9606.ENSP00000225964	0	0	0	0	0.273	0	0	0.319	0.484
DTL	AURKA	9606.ENSP00000355958	9606.ENSP00000216911	0	0	0	0	0.803	0	0	0.125	0.82
DTL	GINS2	9606.ENSP00000355958	9606.ENSP00000253462	0	0	0	0	0.831	0	0	0.111	0.843
DTL	CCNB2	9606.ENSP00000355958	9606.ENSP00000288207	0	0	0	0	0.819	0	0	0.323	0.872
DTL	TYMS	9606.ENSP00000355958	9606.ENSP00000315644	0	0	0	0	0.809	0	0	0.352	0.871
DTL	CENPF	9606.ENSP00000355958	9606.ENSP00000355922	0	0	0	0	0.835	0	0	0.233	0.868
DTL	CENPN	9606.ENSP00000355958	9606.ENSP00000377007	0	0	0	0	0.595	0	0	0.052	0.599
DTL	IQCA1	9606.ENSP00000355958	9606.ENSP00000407213	0	0	0	0	0.062	0	0	0.597	0.606
DTL	HELLS	9606.ENSP00000355958	9606.ENSP00000377601	0	0	0	0	0.776	0	0	0	0.776
DTL	KIF4A	9606.ENSP00000355958	9606.ENSP00000363524	0	0	0	0	0.777	0	0	0.123	0.796
DTL	HMMR	9606.ENSP00000355958	9606.ENSP00000377492	0	0	0	0	0.804	0	0	0.105	0.817
DTL	KIF20A	9606.ENSP00000355958	9606.ENSP00000378356	0	0	0	0	0.808	0	0	0.125	0.825
DTL	TTK	9606.ENSP00000355958	9606.ENSP00000358813	0	0	0	0	0.845	0	0	0.066	0.849
DTL	TOP2A	9606.ENSP00000355958	9606.ENSP00000411532	0	0	0	0	0.826	0	0	0.178	0.851
EIF4G3	KNG1	9606.ENSP00000383274	9606.ENSP00000265023	0	0	0	0	0	0	0	0.603	0.603
EMILIN1	ITGB6	9606.ENSP00000369677	9606.ENSP00000283249	0	0	0	0	0	0	0.54	0	0.54
EMILIN1	PLAC9	9606.ENSP00000369677	9606.ENSP00000361337	0	0	0	0	0.107	0.477	0	0	0.512
EML2	UBE3C	9606.ENSP00000468312	9606.ENSP00000309198	0	0	0	0	0.065	0.058	0	0.462	0.485
EML2	PCDH9	9606.ENSP00000468312	9606.ENSP00000367096	0	0	0	0	0	0	0	0.539	0.539
ESR2	LEP	9606.ENSP00000343925	9606.ENSP00000312652	0	0	0	0	0	0	0	0.514	0.514
ESR2	AKR1C1	9606.ENSP00000343925	9606.ENSP00000370254	0	0	0	0	0	0.056	0	0.446	0.454
ESR2	JUN	9606.ENSP00000343925	9606.ENSP00000360266	0	0	0	0	0	0.066	0.8	0.795	0.958
FAM107A	CRYAB	9606.ENSP00000419124	9606.ENSP00000433560	0	0	0	0	0.262	0	0	0.379	0.522
FAM83H	ITGB6	9606.ENSP00000373565	9606.ENSP00000283249	0	0	0	0	0.087	0	0	0.505	0.528
FAM83H	GLI4	9606.ENSP00000373565	9606.ENSP00000345024	0	0	0	0	0.065	0	0	0.394	0.409
FANCA	AURKA	9606.ENSP00000373952	9606.ENSP00000216911	0	0	0	0	0.181	0.27	0	0.17	0.461
FANCA	GINS2	9606.ENSP00000373952	9606.ENSP00000253462	0	0	0	0	0.336	0	0	0.181	0.434
FANCA	TTK	9606.ENSP00000373952	9606.ENSP00000358813	0	0	0	0	0.214	0	0	0.357	0.472
FCGR3B	CR1	9606.ENSP00000433642	9606.ENSP00000356016	0	0	0	0	0.17	0	0	0.562	0.621
FCGR3B	CXCR3	9606.ENSP00000433642	9606.ENSP00000362795	0	0	0	0	0.111	0	0	0.603	0.632
FCGR3B	SERPINA1	9606.ENSP00000433642	9606.ENSP00000416066	0	0	0	0	0.147	0	0	0.748	0.776
FCN2	CR1	9606.ENSP00000291744	9606.ENSP00000356016	0	0	0	0	0	0.158	0	0.412	0.484
FCN2	C4A	9606.ENSP00000291744	9606.ENSP00000396688	0	0	0	0	0.062	0	0.9	0.664	0.965
FCN2	C4B	9606.ENSP00000291744	9606.ENSP00000415941	0	0	0	0	0.083	0	0.9	0.67	0.967
GABRG1	SNAP25	9606.ENSP00000295452	9606.ENSP00000254976	0	0	0	0	0.401	0	0	0.096	0.436
GINS2	AURKA	9606.ENSP00000253462	9606.ENSP00000216911	0	0	0	0	0.822	0	0	0.235	0.858
GINS2	FANCA	9606.ENSP00000253462	9606.ENSP00000373952	0	0	0	0	0.336	0	0	0.181	0.434
GINS2	SPC24	9606.ENSP00000253462	9606.ENSP00000465075	0	0	0	0	0.508	0	0	0.103	0.54
GINS2	HELLS	9606.ENSP00000253462	9606.ENSP00000377601	0	0	0	0	0.612	0	0	0.286	0.711
GINS2	CENPF	9606.ENSP00000253462	9606.ENSP00000355922	0	0	0	0	0.722	0	0	0.18	0.762
GINS2	KIF4A	9606.ENSP00000253462	9606.ENSP00000363524	0	0	0	0	0.723	0	0	0.248	0.783
GINS2	KIF20A	9606.ENSP00000253462	9606.ENSP00000378356	0	0	0	0	0.745	0	0	0.231	0.796
GINS2	TTK	9606.ENSP00000253462	9606.ENSP00000358813	0	0	0	0	0.8	0	0	0.155	0.824
GINS2	CENPN	9606.ENSP00000253462	9606.ENSP00000377007	0	0	0	0	0.807	0	0	0.135	0.826
GINS2	HMMR	9606.ENSP00000253462	9606.ENSP00000377492	0	0	0	0	0.784	0	0	0.242	0.829
GINS2	TOP2A	9606.ENSP00000253462	9606.ENSP00000411532	0	0	0	0	0.793	0	0	0.271	0.843
GINS2	DTL	9606.ENSP00000253462	9606.ENSP00000355958	0	0	0	0	0.831	0	0	0.111	0.843
GINS2	CCNB2	9606.ENSP00000253462	9606.ENSP00000288207	0	0	0	0	0.829	0.059	0	0.281	0.874
GINS2	TYMS	9606.ENSP00000253462	9606.ENSP00000315644	0	0	0	0	0.856	0	0	0.323	0.898
GLI4	FAM83H	9606.ENSP00000345024	9606.ENSP00000373565	0	0	0	0	0.065	0	0	0.394	0.409
GRB14	ADAMTS9	9606.ENSP00000263915	9606.ENSP00000418735	0	0	0	0	0	0	0	0.459	0.459
GRB14	PGK1	9606.ENSP00000263915	9606.ENSP00000362413	0	0	0	0	0	0	0	0.536	0.536
GRB14	SREBF1	9606.ENSP00000263915	9606.ENSP00000348069	0	0	0	0	0	0	0	0.654	0.654
GRB14	ANGPT1	9606.ENSP00000263915	9606.ENSP00000428340	0	0	0	0	0	0.059	0.9	0.12	0.909
GSN	COL1A1	9606.ENSP00000362924	9606.ENSP00000225964	0	0	0	0	0.093	0	0	0.418	0.45
GSN	APOE	9606.ENSP00000362924	9606.ENSP00000252486	0	0	0	0	0.065	0	0	0.59	0.6
GSN	SCIN	9606.ENSP00000362924	9606.ENSP00000297029	0	0	0	0.966	0.062	0	0.8	0.736	0.809
GSN	HP	9606.ENSP00000362924	9606.ENSP00000348170	0	0	0	0	0	0	0	0.489	0.489
GSN	SERPINA1	9606.ENSP00000362924	9606.ENSP00000416066	0	0	0	0	0.091	0	0	0.474	0.502
GSTT2B	NQO1	9606.ENSP00000290765	9606.ENSP00000319788	0	0	0	0	0	0	0	0.405	0.405
HELLS	GINS2	9606.ENSP00000377601	9606.ENSP00000253462	0	0	0	0	0.612	0	0	0.286	0.711
HELLS	CCNB2	9606.ENSP00000377601	9606.ENSP00000288207	0	0	0	0	0.433	0.117	0	0.323	0.631
HELLS	TYMS	9606.ENSP00000377601	9606.ENSP00000315644	0	0	0	0	0.467	0	0	0.203	0.557
HELLS	CENPF	9606.ENSP00000377601	9606.ENSP00000355922	0	0	0	0	0.577	0	0	0.285	0.685
HELLS	DTL	9606.ENSP00000377601	9606.ENSP00000355958	0	0	0	0	0.776	0	0	0	0.776
HELLS	TTK	9606.ENSP00000377601	9606.ENSP00000358813	0	0	0	0	0.689	0.098	0	0.045	0.708
HELLS	KIF4A	9606.ENSP00000377601	9606.ENSP00000363524	0	0	0	0	0.406	0.141	0	0.113	0.507
HELLS	HMMR	9606.ENSP00000377601	9606.ENSP00000377492	0	0	0	0	0.591	0	0	0.136	0.631
HELLS	KIF20A	9606.ENSP00000377601	9606.ENSP00000378356	0	0	0	0	0.529	0.14	0	0	0.578
HELLS	TOP2A	9606.ENSP00000377601	9606.ENSP00000411532	0	0	0	0	0.698	0.212	0	0.358	0.834
HIST1H4H	CENPN	9606.ENSP00000366956	9606.ENSP00000377007	0	0	0	0	0.062	0.807	0	0.294	0.861
HMMR	AURKA	9606.ENSP00000377492	9606.ENSP00000216911	0	0	0	0	0.827	0.27	0	0.815	0.974
HMMR	GINS2	9606.ENSP00000377492	9606.ENSP00000253462	0	0	0	0	0.784	0	0	0.242	0.829
HMMR	VCAN	9606.ENSP00000377492	9606.ENSP00000265077	0	0	0	0	0	0	0	0.451	0.451
HMMR	TNFRSF10B	9606.ENSP00000377492	9606.ENSP00000276431	0	0	0	0	0.055	0	0	0.428	0.437
HMMR	CCNB2	9606.ENSP00000377492	9606.ENSP00000288207	0	0	0	0	0.829	0	0	0.391	0.891
HMMR	TYMS	9606.ENSP00000377492	9606.ENSP00000315644	0	0	0	0	0.785	0	0	0.203	0.821
HMMR	NQO1	9606.ENSP00000377492	9606.ENSP00000319788	0	0	0	0	0.072	0	0	0.385	0.404
HMMR	CENPF	9606.ENSP00000377492	9606.ENSP00000355922	0	0	0	0	0.88	0	0	0.459	0.932
HMMR	DTL	9606.ENSP00000377492	9606.ENSP00000355958	0	0	0	0	0.804	0	0	0.105	0.817
HMMR	TTK	9606.ENSP00000377492	9606.ENSP00000358813	0	0	0	0	0.844	0	0	0.335	0.892
HMMR	KIF4A	9606.ENSP00000377492	9606.ENSP00000363524	0	0	0	0	0.835	0	0	0.336	0.886
HMMR	CENPN	9606.ENSP00000377492	9606.ENSP00000377007	0	0	0	0	0.789	0	0	0.057	0.793
HMMR	HELLS	9606.ENSP00000377492	9606.ENSP00000377601	0	0	0	0	0.591	0	0	0.136	0.631
HMMR	KIF20A	9606.ENSP00000377492	9606.ENSP00000378356	0	0	0	0	0.845	0	0	0.391	0.901
HMMR	TOP2A	9606.ENSP00000377492	9606.ENSP00000411532	0	0	0	0	0.85	0	0	0.51	0.923
HP	TIMP1	9606.ENSP00000348170	9606.ENSP00000218388	0	0	0	0	0	0	0	0.459	0.459
HP	APOE	9606.ENSP00000348170	9606.ENSP00000252486	0	0	0	0	0.062	0.413	0.72	0.947	0.99
HP	KNG1	9606.ENSP00000348170	9606.ENSP00000265023	0	0	0	0	0.113	0.056	0	0.514	0.558
HP	LEP	9606.ENSP00000348170	9606.ENSP00000312652	0	0	0	0	0.062	0	0	0.467	0.479
HP	TGM2	9606.ENSP00000348170	9606.ENSP00000355330	0	0	0	0	0.063	0.111	0	0.396	0.453
HP	GSN	9606.ENSP00000348170	9606.ENSP00000362924	0	0	0	0	0	0	0	0.489	0.489
HP	C4B	9606.ENSP00000348170	9606.ENSP00000415941	0	0	0	0	0.064	0.134	0	0.522	0.578
HP	C4A	9606.ENSP00000348170	9606.ENSP00000396688	0	0	0	0	0.064	0.134	0	0.534	0.589
HP	SERPINA1	9606.ENSP00000348170	9606.ENSP00000416066	0	0	0	0	0.171	0.12	0	0.878	0.904
HP	HPR	9606.ENSP00000348170	9606.ENSP00000441828	0	0	0.447	0.982	0.804	0	0.72	0.651	0.943
HPR	APOE	9606.ENSP00000441828	9606.ENSP00000252486	0	0	0	0	0.096	0	0.72	0.233	0.788
HPR	HP	9606.ENSP00000441828	9606.ENSP00000348170	0	0	0.447	0.982	0.804	0	0.72	0.651	0.943
HPR	SERPINA1	9606.ENSP00000441828	9606.ENSP00000416066	0	0	0	0	0.177	0.12	0	0.37	0.504
IQCA1	DTL	9606.ENSP00000407213	9606.ENSP00000355958	0	0	0	0	0.062	0	0	0.597	0.606
ITGB6	COL1A1	9606.ENSP00000283249	9606.ENSP00000225964	0	0	0	0	0.083	0.1	0.6	0.352	0.757
ITGB6	MMP14	9606.ENSP00000283249	9606.ENSP00000308208	0	0	0	0	0.074	0.069	0	0.377	0.417
ITGB6	FAM83H	9606.ENSP00000283249	9606.ENSP00000373565	0	0	0	0	0.087	0	0	0.505	0.528
ITGB6	EMILIN1	9606.ENSP00000283249	9606.ENSP00000369677	0	0	0	0	0	0	0.54	0	0.54
JUN	TNS1	9606.ENSP00000360266	9606.ENSP00000171887	0	0	0	0	0	0.105	0	0.384	0.425
JUN	TIMP1	9606.ENSP00000360266	9606.ENSP00000218388	0	0	0	0	0	0	0	0.557	0.557
JUN	COL1A1	9606.ENSP00000360266	9606.ENSP00000225964	0	0	0	0	0	0	0	0.442	0.442
JUN	KLF2	9606.ENSP00000360266	9606.ENSP00000248071	0	0	0	0	0.108	0.101	0	0.415	0.49
JUN	APOE	9606.ENSP00000360266	9606.ENSP00000252486	0	0	0	0	0	0	0	0.515	0.515
JUN	JUND	9606.ENSP00000360266	9606.ENSP00000252818	0	0	0	0.927	0.15	0.149	0.9	0.989	0.927
JUN	NOX4	9606.ENSP00000360266	9606.ENSP00000263317	0	0	0	0	0.062	0	0	0.508	0.518
JUN	TNFRSF10B	9606.ENSP00000360266	9606.ENSP00000276431	0	0	0	0	0	0	0	0.583	0.583
JUN	MMP14	9606.ENSP00000360266	9606.ENSP00000308208	0	0	0	0	0.08	0	0	0.451	0.474
JUN	LEP	9606.ENSP00000360266	9606.ENSP00000312652	0	0	0	0	0	0	0	0.533	0.533
JUN	NQO1	9606.ENSP00000360266	9606.ENSP00000319788	0	0	0	0	0	0	0	0.517	0.517
JUN	MAF	9606.ENSP00000360266	9606.ENSP00000327048	0	0	0	0	0.062	0.378	0	0.975	0.984
JUN	ESR2	9606.ENSP00000360266	9606.ENSP00000343925	0	0	0	0	0	0.066	0.8	0.795	0.958
JUN	MAFF	9606.ENSP00000360266	9606.ENSP00000345393	0	0	0	0	0.097	0.21	0	0.412	0.544
JUN	SREBF1	9606.ENSP00000360266	9606.ENSP00000348069	0	0	0	0	0.062	0	0	0.557	0.567
JUN	TGM2	9606.ENSP00000360266	9606.ENSP00000355330	0	0	0	0	0.062	0	0	0.704	0.711
JUN	CR1	9606.ENSP00000360266	9606.ENSP00000356016	0	0	0	0	0	0	0	0.407	0.407
JUN	NFIB	9606.ENSP00000360266	9606.ENSP00000370340	0	0	0	0	0.062	0	0	0.388	0.401
JUN	TOP2A	9606.ENSP00000360266	9606.ENSP00000411532	0	0	0	0	0	0.298	0	0.233	0.438
JUN	KLF4	9606.ENSP00000360266	9606.ENSP00000363804	0	0	0	0	0.117	0.101	0	0.469	0.542
JUND	NQO1	9606.ENSP00000252818	9606.ENSP00000319788	0	0	0	0	0	0	0	0.402	0.402
JUND	NFIB	9606.ENSP00000252818	9606.ENSP00000370340	0	0	0	0	0	0	0	0.443	0.443
JUND	MAFF	9606.ENSP00000252818	9606.ENSP00000345393	0	0	0	0	0.062	0.131	0	0.405	0.472
JUND	JUN	9606.ENSP00000252818	9606.ENSP00000360266	0	0	0	0.927	0.15	0.149	0.9	0.989	0.927
KCNJ3	PDPN	9606.ENSP00000295101	9606.ENSP00000294489	0	0	0	0	0	0	0	0.605	0.605
KIF20A	AURKA	9606.ENSP00000378356	9606.ENSP00000216911	0	0	0	0	0.942	0.146	0	0.564	0.976
KIF20A	GINS2	9606.ENSP00000378356	9606.ENSP00000253462	0	0	0	0	0.745	0	0	0.231	0.796
KIF20A	CCNB2	9606.ENSP00000378356	9606.ENSP00000288207	0	0	0	0	0.952	0.139	0	0.624	0.983
KIF20A	TYMS	9606.ENSP00000378356	9606.ENSP00000315644	0	0	0	0	0.802	0	0	0.235	0.842
KIF20A	CENPF	9606.ENSP00000378356	9606.ENSP00000355922	0	0	0	0	0.926	0	0	0.522	0.963
KIF20A	DTL	9606.ENSP00000378356	9606.ENSP00000355958	0	0	0	0	0.808	0	0	0.125	0.825
KIF20A	TTK	9606.ENSP00000378356	9606.ENSP00000358813	0	0	0	0	0.92	0.15	0	0.529	0.965
KIF20A	KIF4A	9606.ENSP00000378356	9606.ENSP00000363524	0	0	0	0.579	0.931	0.066	0.5	0.848	0.977
KIF20A	CENPN	9606.ENSP00000378356	9606.ENSP00000377007	0	0	0	0	0.805	0	0	0.281	0.854
KIF20A	HMMR	9606.ENSP00000378356	9606.ENSP00000377492	0	0	0	0	0.845	0	0	0.391	0.901
KIF20A	HELLS	9606.ENSP00000378356	9606.ENSP00000377601	0	0	0	0	0.529	0.14	0	0	0.578
KIF20A	SPC24	9606.ENSP00000378356	9606.ENSP00000465075	0	0	0	0	0.446	0	0	0.343	0.62
KIF20A	TOP2A	9606.ENSP00000378356	9606.ENSP00000411532	0	0	0	0	0.972	0.27	0	0.541	0.99
KIF4A	AURKA	9606.ENSP00000363524	9606.ENSP00000216911	0	0	0	0	0.919	0.146	0	0.603	0.97
KIF4A	GINS2	9606.ENSP00000363524	9606.ENSP00000253462	0	0	0	0	0.723	0	0	0.248	0.783
KIF4A	CCNB2	9606.ENSP00000363524	9606.ENSP00000288207	0	0	0	0	0.922	0.139	0	0.534	0.966
KIF4A	TYMS	9606.ENSP00000363524	9606.ENSP00000315644	0	0	0	0	0.607	0	0	0.09	0.628
KIF4A	CENPF	9606.ENSP00000363524	9606.ENSP00000355922	0	0	0	0	0.842	0	0	0.5	0.917
KIF4A	DTL	9606.ENSP00000363524	9606.ENSP00000355958	0	0	0	0	0.777	0	0	0.123	0.796
KIF4A	TTK	9606.ENSP00000363524	9606.ENSP00000358813	0	0	0	0	0.864	0.15	0	0.392	0.923
KIF4A	HELLS	9606.ENSP00000363524	9606.ENSP00000377601	0	0	0	0	0.406	0.141	0	0.113	0.507
KIF4A	SPC24	9606.ENSP00000363524	9606.ENSP00000465075	0	0	0	0	0.469	0	0	0.134	0.521
KIF4A	CENPN	9606.ENSP00000363524	9606.ENSP00000377007	0	0	0	0	0.761	0	0	0.217	0.805
KIF4A	HMMR	9606.ENSP00000363524	9606.ENSP00000377492	0	0	0	0	0.835	0	0	0.336	0.886
KIF4A	KIF20A	9606.ENSP00000363524	9606.ENSP00000378356	0	0	0	0.579	0.931	0.066	0.5	0.848	0.977
KIF4A	TOP2A	9606.ENSP00000363524	9606.ENSP00000411532	0	0	0	0	0.971	0	0	0.721	0.991
KLF2	APOE	9606.ENSP00000248071	9606.ENSP00000252486	0	0	0	0	0.062	0	0	0.39	0.403
KLF2	CXCR3	9606.ENSP00000248071	9606.ENSP00000362795	0	0	0	0	0.077	0.056	0	0.383	0.415
KLF2	LEFTY1	9606.ENSP00000248071	9606.ENSP00000272134	0	0	0	0	0.049	0.057	0	0.4	0.415
KLF2	JUN	9606.ENSP00000248071	9606.ENSP00000360266	0	0	0	0	0.108	0.101	0	0.415	0.49
KLF4	AURKA	9606.ENSP00000363804	9606.ENSP00000216911	0	0	0	0	0.063	0.29	0	0.216	0.433
KLF4	COL1A1	9606.ENSP00000363804	9606.ENSP00000225964	0	0	0	0	0.062	0.057	0	0.391	0.414
KLF4	LEFTY1	9606.ENSP00000363804	9606.ENSP00000272134	0	0	0	0	0	0.057	0	0.511	0.519
KLF4	LEFTY2	9606.ENSP00000363804	9606.ENSP00000355785	0	0	0	0	0	0.057	0	0.46	0.469
KLF4	JUN	9606.ENSP00000363804	9606.ENSP00000360266	0	0	0	0	0.117	0.101	0	0.469	0.542
KNG1	APOE	9606.ENSP00000265023	9606.ENSP00000252486	0	0	0	0	0.062	0	0	0.57	0.58
KNG1	PLA2G2A	9606.ENSP00000265023	9606.ENSP00000383364	0	0	0	0	0	0	0	0.404	0.404
KNG1	ANGPT1	9606.ENSP00000265023	9606.ENSP00000428340	0	0	0	0	0.049	0.16	0	0.369	0.451
KNG1	C4B	9606.ENSP00000265023	9606.ENSP00000415941	0	0	0	0	0.084	0.065	0	0.459	0.497
KNG1	HP	9606.ENSP00000265023	9606.ENSP00000348170	0	0	0	0	0.113	0.056	0	0.514	0.558
KNG1	EIF4G3	9606.ENSP00000265023	9606.ENSP00000383274	0	0	0	0	0	0	0	0.603	0.603
KNG1	C4A	9606.ENSP00000265023	9606.ENSP00000396688	0	0	0	0	0.084	0.065	0	0.589	0.617
KNG1	SERPINA1	9606.ENSP00000265023	9606.ENSP00000416066	0	0	0	0	0.095	0	0	0.608	0.63
LEFTY1	KLF2	9606.ENSP00000272134	9606.ENSP00000248071	0	0	0	0	0.049	0.057	0	0.4	0.415
LEFTY1	KLF4	9606.ENSP00000272134	9606.ENSP00000363804	0	0	0	0	0	0.057	0	0.511	0.519
LEFTY1	LEFTY2	9606.ENSP00000272134	9606.ENSP00000355785	0	0	0	0.986	0.183	0.273	0.8	0.845	0.872
LEFTY2	LEFTY1	9606.ENSP00000355785	9606.ENSP00000272134	0	0	0	0.986	0.183	0.273	0.8	0.845	0.872
LEFTY2	KLF4	9606.ENSP00000355785	9606.ENSP00000363804	0	0	0	0	0	0.057	0	0.46	0.469
LEP	PDK4	9606.ENSP00000312652	9606.ENSP00000005178	0	0	0	0	0.062	0	0	0.45	0.462
LEP	TIMP1	9606.ENSP00000312652	9606.ENSP00000218388	0	0	0	0	0	0	0	0.529	0.529
LEP	DGAT2	9606.ENSP00000312652	9606.ENSP00000228027	0	0	0	0	0.062	0	0	0.53	0.54
LEP	APOE	9606.ENSP00000312652	9606.ENSP00000252486	0	0	0	0	0	0	0	0.628	0.628
LEP	ACLY	9606.ENSP00000312652	9606.ENSP00000253792	0	0	0	0	0	0	0	0.478	0.478
LEP	HP	9606.ENSP00000312652	9606.ENSP00000348170	0	0	0	0	0.062	0	0	0.467	0.479
LEP	LEPROT	9606.ENSP00000312652	9606.ENSP00000483521	0	0	0	0	0	0	0	0.502	0.502
LEP	ESR2	9606.ENSP00000312652	9606.ENSP00000343925	0	0	0	0	0	0	0	0.514	0.514
LEP	NPY1R	9606.ENSP00000312652	9606.ENSP00000354652	0	0	0	0	0.063	0	0	0.504	0.515
LEP	JUN	9606.ENSP00000312652	9606.ENSP00000360266	0	0	0	0	0	0	0	0.533	0.533
LEP	SCD	9606.ENSP00000312652	9606.ENSP00000359380	0	0	0	0	0	0	0	0.638	0.638
LEP	SREBF1	9606.ENSP00000312652	9606.ENSP00000348069	0	0	0	0	0	0	0	0.755	0.755
LEPROT	LEP	9606.ENSP00000483521	9606.ENSP00000312652	0	0	0	0	0	0	0	0.502	0.502
LPCAT3	DGAT2	9606.ENSP00000261407	9606.ENSP00000228027	0	0	0	0	0	0	0	0.42	0.42
LPCAT3	SREBF1	9606.ENSP00000261407	9606.ENSP00000348069	0	0	0	0	0.063	0	0	0.395	0.409
LPCAT3	SCD	9606.ENSP00000261407	9606.ENSP00000359380	0	0	0	0	0.049	0	0	0.479	0.483
LPCAT3	C4A	9606.ENSP00000261407	9606.ENSP00000396688	0	0	0	0	0.063	0	0	0.505	0.516
LPCAT3	C4B	9606.ENSP00000261407	9606.ENSP00000415941	0	0	0	0	0.063	0	0	0.556	0.566
LSAMP	SNAP25	9606.ENSP00000419000	9606.ENSP00000254976	0	0	0	0	0.238	0.121	0	0.183	0.405
MAF	APOE	9606.ENSP00000327048	9606.ENSP00000252486	0	0	0	0	0.066	0	0	0.419	0.434
MAF	NQO1	9606.ENSP00000327048	9606.ENSP00000319788	0	0	0	0	0	0	0	0.659	0.659
MAF	CRYAB	9606.ENSP00000327048	9606.ENSP00000433560	0	0	0	0	0.06	0	0	0.401	0.413
MAF	JUN	9606.ENSP00000327048	9606.ENSP00000360266	0	0	0	0	0.062	0.378	0	0.975	0.984
MAFF	JUND	9606.ENSP00000345393	9606.ENSP00000252818	0	0	0	0	0.062	0.131	0	0.405	0.472
MAFF	NQO1	9606.ENSP00000345393	9606.ENSP00000319788	0	0	0	0	0	0	0	0.403	0.403
MAFF	JUN	9606.ENSP00000345393	9606.ENSP00000360266	0	0	0	0	0.097	0.21	0	0.412	0.544
MMP14	TIMP1	9606.ENSP00000308208	9606.ENSP00000218388	0	0	0	0	0.159	0.977	0	0.986	0.999
MMP14	COL1A1	9606.ENSP00000308208	9606.ENSP00000225964	0	0	0	0	0.287	0.059	0	0.448	0.597
MMP14	VCAN	9606.ENSP00000308208	9606.ENSP00000265077	0	0	0	0	0.064	0	0	0.402	0.416
MMP14	ITGB6	9606.ENSP00000308208	9606.ENSP00000283249	0	0	0	0	0.074	0.069	0	0.377	0.417
MMP14	COL5A1	9606.ENSP00000308208	9606.ENSP00000360882	0	0	0	0	0.235	0.059	0	0.295	0.448
MMP14	JUN	9606.ENSP00000308208	9606.ENSP00000360266	0	0	0	0	0.08	0	0	0.451	0.474
NDUFC2-KCTD14	AICDA	9606.ENSP00000432614	9606.ENSP00000229335	0	0	0	0	0.166	0.372	0	0	0.453
NEDD9	AURKA	9606.ENSP00000368759	9606.ENSP00000216911	0	0	0	0	0	0.345	0	0.981	0.987
NFIB	JUND	9606.ENSP00000370340	9606.ENSP00000252818	0	0	0	0	0	0	0	0.443	0.443
NFIB	JUN	9606.ENSP00000370340	9606.ENSP00000360266	0	0	0	0	0.062	0	0	0.388	0.401
NHLRC3	TGDS	9606.ENSP00000368920	9606.ENSP00000261296	0	0	0	0	0	0	0	0.464	0.463
NOX4	APOE	9606.ENSP00000263317	9606.ENSP00000252486	0	0	0	0	0	0	0	0.512	0.512
NOX4	NQO1	9606.ENSP00000263317	9606.ENSP00000319788	0	0	0	0	0	0	0	0.462	0.462
NOX4	JUN	9606.ENSP00000263317	9606.ENSP00000360266	0	0	0	0	0.062	0	0	0.508	0.518
NPY1R	SYNPO2	9606.ENSP00000354652	9606.ENSP00000306015	0	0	0	0	0	0	0	0.662	0.662
NPY1R	LEP	9606.ENSP00000354652	9606.ENSP00000312652	0	0	0	0	0.063	0	0	0.504	0.515
NQO1	JUND	9606.ENSP00000319788	9606.ENSP00000252818	0	0	0	0	0	0	0	0.402	0.402
NQO1	NOX4	9606.ENSP00000319788	9606.ENSP00000263317	0	0	0	0	0	0	0	0.462	0.462
NQO1	GSTT2B	9606.ENSP00000319788	9606.ENSP00000290765	0	0	0	0	0	0	0	0.405	0.405
NQO1	MAFF	9606.ENSP00000319788	9606.ENSP00000345393	0	0	0	0	0	0	0	0.403	0.403
NQO1	HMMR	9606.ENSP00000319788	9606.ENSP00000377492	0	0	0	0	0.072	0	0	0.385	0.404
NQO1	CENPF	9606.ENSP00000319788	9606.ENSP00000355922	0	0	0	0	0.065	0	0	0.439	0.453
NQO1	AKR1C2	9606.ENSP00000319788	9606.ENSP00000370129	0.072	0	0	0	0.169	0	0	0.414	0.509
NQO1	JUN	9606.ENSP00000319788	9606.ENSP00000360266	0	0	0	0	0	0	0	0.517	0.517
NQO1	MAF	9606.ENSP00000319788	9606.ENSP00000327048	0	0	0	0	0	0	0	0.659	0.659
NQO1	AKR1C1	9606.ENSP00000319788	9606.ENSP00000370254	0.072	0	0	0	0.163	0	0	0.612	0.673
PCDH9	EML2	9606.ENSP00000367096	9606.ENSP00000468312	0	0	0	0	0	0	0	0.539	0.539
PDE4DIP	SYNPO2	9606.ENSP00000358363	9606.ENSP00000306015	0	0	0	0	0.071	0	0	0.456	0.473
PDK4	DGAT2	9606.ENSP00000005178	9606.ENSP00000228027	0	0	0	0	0.167	0	0	0.333	0.42
PDK4	LEP	9606.ENSP00000005178	9606.ENSP00000312652	0	0	0	0	0.062	0	0	0.45	0.462
PDK4	SCD	9606.ENSP00000005178	9606.ENSP00000359380	0	0	0	0	0	0	0	0.519	0.519
PDK4	SREBF1	9606.ENSP00000005178	9606.ENSP00000348069	0	0	0	0	0.055	0.071	0	0.538	0.559
PDPN	CR1	9606.ENSP00000294489	9606.ENSP00000356016	0	0	0	0	0	0	0	0.471	0.471
PDPN	KCNJ3	9606.ENSP00000294489	9606.ENSP00000295101	0	0	0	0	0	0	0	0.605	0.605
PGK1	ACLY	9606.ENSP00000362413	9606.ENSP00000253792	0	0	0	0	0.112	0	0	0.405	0.45
PGK1	GRB14	9606.ENSP00000362413	9606.ENSP00000263915	0	0	0	0	0	0	0	0.536	0.536
PGK1	SHMT1	9606.ENSP00000362413	9606.ENSP00000318868	0.164	0	0	0	0.125	0	0	0.308	0.45
PIEZO2	TRPM3	9606.ENSP00000421377	9606.ENSP00000366314	0	0	0	0	0	0	0	0.434	0.434
PLA2G2A	KNG1	9606.ENSP00000383364	9606.ENSP00000265023	0	0	0	0	0	0	0	0.404	0.404
PLAC9	EMILIN1	9606.ENSP00000361337	9606.ENSP00000369677	0	0	0	0	0.107	0.477	0	0	0.512
PLEKHA6	TTK	9606.ENSP00000272203	9606.ENSP00000358813	0	0	0	0	0	0	0	0.497	0.497
PPP1R14A	SPTBN1	9606.ENSP00000301242	9606.ENSP00000349259	0	0	0	0	0	0	0	0.579	0.579
SCD	PDK4	9606.ENSP00000359380	9606.ENSP00000005178	0	0	0	0	0	0	0	0.519	0.519
SCD	DGAT2	9606.ENSP00000359380	9606.ENSP00000228027	0	0	0	0	0.053	0.11	0	0.85	0.863
SCD	APOE	9606.ENSP00000359380	9606.ENSP00000252486	0	0	0	0	0.069	0	0	0.46	0.476
SCD	ACLY	9606.ENSP00000359380	9606.ENSP00000253792	0	0	0	0	0.135	0	0	0.72	0.747
SCD	LPCAT3	9606.ENSP00000359380	9606.ENSP00000261407	0	0	0	0	0.049	0	0	0.479	0.483
SCD	LEP	9606.ENSP00000359380	9606.ENSP00000312652	0	0	0	0	0	0	0	0.638	0.638
SCD	SREBF1	9606.ENSP00000359380	9606.ENSP00000348069	0	0	0	0	0.095	0	0.9	0.904	0.99
SCD	ACSL6	9606.ENSP00000359380	9606.ENSP00000368566	0	0	0	0	0.107	0.216	0	0.322	0.484
SCIN	GSN	9606.ENSP00000297029	9606.ENSP00000362924	0	0	0	0.966	0.062	0	0.8	0.736	0.809
SERPINA1	TIMP1	9606.ENSP00000416066	9606.ENSP00000218388	0	0	0	0	0.076	0	0	0.469	0.488
SERPINA1	APOE	9606.ENSP00000416066	9606.ENSP00000252486	0	0	0	0	0.062	0	0	0.603	0.611
SERPINA1	KNG1	9606.ENSP00000416066	9606.ENSP00000265023	0	0	0	0	0.095	0	0	0.608	0.63
SERPINA1	HP	9606.ENSP00000416066	9606.ENSP00000348170	0	0	0	0	0.171	0.12	0	0.878	0.904
SERPINA1	CR1	9606.ENSP00000416066	9606.ENSP00000356016	0	0	0	0	0.063	0.057	0	0.393	0.417
SERPINA1	GSN	9606.ENSP00000416066	9606.ENSP00000362924	0	0	0	0	0.091	0	0	0.474	0.502
SERPINA1	CFI	9606.ENSP00000416066	9606.ENSP00000378130	0	0	0	0	0.123	0.12	0	0.359	0.462
SERPINA1	C4A	9606.ENSP00000416066	9606.ENSP00000396688	0	0	0	0	0.171	0	0	0.537	0.6
SERPINA1	C4B	9606.ENSP00000416066	9606.ENSP00000415941	0	0	0	0	0.143	0	0	0.536	0.585
SERPINA1	HPR	9606.ENSP00000416066	9606.ENSP00000441828	0	0	0	0	0.177	0.12	0	0.37	0.504
SERPINA1	CFB	9606.ENSP00000416066	9606.ENSP00000416561	0	0	0	0	0.227	0.12	0	0.529	0.652
SERPINA1	FCGR3B	9606.ENSP00000416066	9606.ENSP00000433642	0	0	0	0	0.147	0	0	0.748	0.776
SFRP1	WISP1	9606.ENSP00000220772	9606.ENSP00000250160	0	0	0	0	0.076	0	0	0.462	0.482
SFRP4	COL1A1	9606.ENSP00000410715	9606.ENSP00000225964	0	0	0	0	0.231	0	0	0.367	0.492
SHMT1	ACLY	9606.ENSP00000318868	9606.ENSP00000253792	0.042	0	0	0	0.065	0	0	0.389	0.405
SHMT1	BHMT2	9606.ENSP00000318868	9606.ENSP00000255192	0.049	0	0	0	0.062	0	0	0.629	0.64
SHMT1	TYMS	9606.ENSP00000318868	9606.ENSP00000315644	0.174	0	0	0	0.166	0	0.9	0.885	0.991
SHMT1	PGK1	9606.ENSP00000318868	9606.ENSP00000362413	0.164	0	0	0	0.125	0	0	0.308	0.45
SHMT1	CBSL	9606.ENSP00000318868	9606.ENSP00000381231	0.046	0	0	0	0.062	0	0.9	0.681	0.967
SNAP25	APOE	9606.ENSP00000254976	9606.ENSP00000252486	0	0	0	0	0.065	0	0	0.39	0.405
SNAP25	LSAMP	9606.ENSP00000254976	9606.ENSP00000419000	0	0	0	0	0.238	0.121	0	0.183	0.405
SNAP25	GABRG1	9606.ENSP00000254976	9606.ENSP00000295452	0	0	0	0	0.401	0	0	0.096	0.436
SNAP25	SYTL4	9606.ENSP00000254976	9606.ENSP00000362080	0	0	0	0	0.065	0.255	0	0.34	0.5
SNAP25	CENPF	9606.ENSP00000254976	9606.ENSP00000355922	0	0	0	0	0	0.592	0	0.041	0.592
SNTB2	SSPN	9606.ENSP00000338191	9606.ENSP00000242729	0	0	0	0	0	0	0.54	0.589	0.803
SNTB2	SYNPO2L	9606.ENSP00000338191	9606.ENSP00000378289	0	0	0	0	0	0	0	0.62	0.62
SPC24	AURKA	9606.ENSP00000465075	9606.ENSP00000216911	0	0	0	0	0.333	0	0	0.224	0.461
SPC24	GINS2	9606.ENSP00000465075	9606.ENSP00000253462	0	0	0	0	0.508	0	0	0.103	0.54
SPC24	CCNB2	9606.ENSP00000465075	9606.ENSP00000288207	0	0	0	0	0.554	0	0	0.194	0.625
SPC24	CENPF	9606.ENSP00000465075	9606.ENSP00000355922	0	0	0	0	0.272	0	0	0.462	0.591
SPC24	TTK	9606.ENSP00000465075	9606.ENSP00000358813	0	0	0	0	0.498	0.27	0	0.251	0.701
SPC24	KIF4A	9606.ENSP00000465075	9606.ENSP00000363524	0	0	0	0	0.469	0	0	0.134	0.521
SPC24	CENPN	9606.ENSP00000465075	9606.ENSP00000377007	0	0	0	0	0.264	0	0	0.504	0.619
SPC24	KIF20A	9606.ENSP00000465075	9606.ENSP00000378356	0	0	0	0	0.446	0	0	0.343	0.62
SPC24	TOP2A	9606.ENSP00000465075	9606.ENSP00000411532	0	0	0	0	0.603	0	0	0.207	0.672
SPTBN1	PPP1R14A	9606.ENSP00000349259	9606.ENSP00000301242	0	0	0	0	0	0	0	0.579	0.579
SREBF1	PDK4	9606.ENSP00000348069	9606.ENSP00000005178	0	0	0	0	0.055	0.071	0	0.538	0.559
SREBF1	DGAT2	9606.ENSP00000348069	9606.ENSP00000228027	0	0	0	0	0.062	0	0	0.758	0.764
SREBF1	APOE	9606.ENSP00000348069	9606.ENSP00000252486	0	0	0	0	0.062	0	0	0.615	0.623
SREBF1	ACLY	9606.ENSP00000348069	9606.ENSP00000253792	0	0	0	0	0.063	0	0	0.779	0.784
SREBF1	LPCAT3	9606.ENSP00000348069	9606.ENSP00000261407	0	0	0	0	0.063	0	0	0.395	0.409
SREBF1	GRB14	9606.ENSP00000348069	9606.ENSP00000263915	0	0	0	0	0	0	0	0.654	0.654
SREBF1	LEP	9606.ENSP00000348069	9606.ENSP00000312652	0	0	0	0	0	0	0	0.755	0.755
SREBF1	JUN	9606.ENSP00000348069	9606.ENSP00000360266	0	0	0	0	0.062	0	0	0.557	0.567
SREBF1	SCD	9606.ENSP00000348069	9606.ENSP00000359380	0	0	0	0	0.095	0	0.9	0.904	0.99
SSPN	SNTB2	9606.ENSP00000242729	9606.ENSP00000338191	0	0	0	0	0	0	0.54	0.589	0.803
SYNPO2	PDE4DIP	9606.ENSP00000306015	9606.ENSP00000358363	0	0	0	0	0.071	0	0	0.456	0.473
SYNPO2	NPY1R	9606.ENSP00000306015	9606.ENSP00000354652	0	0	0	0	0	0	0	0.662	0.662
SYNPO2L	SNTB2	9606.ENSP00000378289	9606.ENSP00000338191	0	0	0	0	0	0	0	0.62	0.62
SYTL4	SNAP25	9606.ENSP00000362080	9606.ENSP00000254976	0	0	0	0	0.065	0.255	0	0.34	0.5
TDP1	TOP2A	9606.ENSP00000337353	9606.ENSP00000411532	0	0	0	0	0.096	0.104	0	0.811	0.833
TGDS	NHLRC3	9606.ENSP00000261296	9606.ENSP00000368920	0	0	0	0	0	0	0	0.464	0.463
TGM2	HP	9606.ENSP00000355330	9606.ENSP00000348170	0	0	0	0	0.063	0.111	0	0.396	0.453
TGM2	JUN	9606.ENSP00000355330	9606.ENSP00000360266	0	0	0	0	0.062	0	0	0.704	0.711
TIMP1	HP	9606.ENSP00000218388	9606.ENSP00000348170	0	0	0	0	0	0	0	0.459	0.459
TIMP1	APOE	9606.ENSP00000218388	9606.ENSP00000252486	0	0	0	0	0	0	0	0.47	0.47
TIMP1	ANGPT1	9606.ENSP00000218388	9606.ENSP00000428340	0	0	0	0	0	0	0	0.478	0.478
TIMP1	SERPINA1	9606.ENSP00000218388	9606.ENSP00000416066	0	0	0	0	0.076	0	0	0.469	0.488
TIMP1	VCAN	9606.ENSP00000218388	9606.ENSP00000265077	0	0	0	0	0.065	0	0	0.504	0.516
TIMP1	LEP	9606.ENSP00000218388	9606.ENSP00000312652	0	0	0	0	0	0	0	0.529	0.529
TIMP1	JUN	9606.ENSP00000218388	9606.ENSP00000360266	0	0	0	0	0	0	0	0.557	0.557
TIMP1	COL5A1	9606.ENSP00000218388	9606.ENSP00000360882	0	0	0	0	0.101	0.27	0	0.404	0.574
TIMP1	COL1A1	9606.ENSP00000218388	9606.ENSP00000225964	0	0	0	0	0.145	0	0	0.716	0.747
TIMP1	MMP14	9606.ENSP00000218388	9606.ENSP00000308208	0	0	0	0	0.159	0.977	0	0.986	0.999
TNFRSF10B	HMMR	9606.ENSP00000276431	9606.ENSP00000377492	0	0	0	0	0.055	0	0	0.428	0.437
TNFRSF10B	JUN	9606.ENSP00000276431	9606.ENSP00000360266	0	0	0	0	0	0	0	0.583	0.583
TNMD	COL1A1	9606.ENSP00000362122	9606.ENSP00000225964	0	0	0	0	0.082	0	0	0.671	0.685
TNS1	JUN	9606.ENSP00000171887	9606.ENSP00000360266	0	0	0	0	0	0.105	0	0.384	0.425
TOP2A	AURKA	9606.ENSP00000411532	9606.ENSP00000216911	0	0	0	0	0.918	0.093	0	0.696	0.975
TOP2A	GINS2	9606.ENSP00000411532	9606.ENSP00000253462	0	0	0	0	0.793	0	0	0.271	0.843
TOP2A	CCNB2	9606.ENSP00000411532	9606.ENSP00000288207	0	0	0	0	0.969	0.056	0	0.714	0.991
TOP2A	TYMS	9606.ENSP00000411532	9606.ENSP00000315644	0.111	0	0	0	0.83	0	0	0.685	0.948
TOP2A	TDP1	9606.ENSP00000411532	9606.ENSP00000337353	0	0	0	0	0.096	0.104	0	0.811	0.833
TOP2A	CENPF	9606.ENSP00000411532	9606.ENSP00000355922	0	0	0	0	0.963	0	0	0.641	0.986
TOP2A	DTL	9606.ENSP00000411532	9606.ENSP00000355958	0	0	0	0	0.826	0	0	0.178	0.851
TOP2A	TTK	9606.ENSP00000411532	9606.ENSP00000358813	0	0	0	0	0.949	0	0	0.552	0.976
TOP2A	JUN	9606.ENSP00000411532	9606.ENSP00000360266	0	0	0	0	0	0.298	0	0.233	0.438
TOP2A	KIF4A	9606.ENSP00000411532	9606.ENSP00000363524	0	0	0	0	0.971	0	0	0.721	0.991
TOP2A	CENPN	9606.ENSP00000411532	9606.ENSP00000377007	0	0	0	0	0.835	0	0	0.252	0.871
TOP2A	HMMR	9606.ENSP00000411532	9606.ENSP00000377492	0	0	0	0	0.85	0	0	0.51	0.923
TOP2A	HELLS	9606.ENSP00000411532	9606.ENSP00000377601	0	0	0	0	0.698	0.212	0	0.358	0.834
TOP2A	KIF20A	9606.ENSP00000411532	9606.ENSP00000378356	0	0	0	0	0.972	0.27	0	0.541	0.99
TOP2A	SPC24	9606.ENSP00000411532	9606.ENSP00000465075	0	0	0	0	0.603	0	0	0.207	0.672
TRPM3	PIEZO2	9606.ENSP00000366314	9606.ENSP00000421377	0	0	0	0	0	0	0	0.434	0.434
TTK	AURKA	9606.ENSP00000358813	9606.ENSP00000216911	0	0	0	0.626	0.913	0.108	0	0.739	0.941
TTK	GINS2	9606.ENSP00000358813	9606.ENSP00000253462	0	0	0	0	0.8	0	0	0.155	0.824
TTK	PLEKHA6	9606.ENSP00000358813	9606.ENSP00000272203	0	0	0	0	0	0	0	0.497	0.497
TTK	CCNB2	9606.ENSP00000358813	9606.ENSP00000288207	0	0	0	0	0.935	0.103	0	0.655	0.978
TTK	TYMS	9606.ENSP00000358813	9606.ENSP00000315644	0	0	0	0	0.816	0	0	0.224	0.851
TTK	CENPF	9606.ENSP00000358813	9606.ENSP00000355922	0	0	0	0	0.935	0	0	0.517	0.967
TTK	DTL	9606.ENSP00000358813	9606.ENSP00000355958	0	0	0	0	0.845	0	0	0.066	0.849
TTK	FANCA	9606.ENSP00000358813	9606.ENSP00000373952	0	0	0	0	0.214	0	0	0.357	0.472
TTK	SPC24	9606.ENSP00000358813	9606.ENSP00000465075	0	0	0	0	0.498	0.27	0	0.251	0.701
TTK	HELLS	9606.ENSP00000358813	9606.ENSP00000377601	0	0	0	0	0.689	0.098	0	0.045	0.708
TTK	CENPN	9606.ENSP00000358813	9606.ENSP00000377007	0	0	0	0	0.795	0	0	0.106	0.809
TTK	HMMR	9606.ENSP00000358813	9606.ENSP00000377492	0	0	0	0	0.844	0	0	0.335	0.892
TTK	KIF4A	9606.ENSP00000358813	9606.ENSP00000363524	0	0	0	0	0.864	0.15	0	0.392	0.923
TTK	KIF20A	9606.ENSP00000358813	9606.ENSP00000378356	0	0	0	0	0.92	0.15	0	0.529	0.965
TTK	TOP2A	9606.ENSP00000358813	9606.ENSP00000411532	0	0	0	0	0.949	0	0	0.552	0.976
TYMS	AURKA	9606.ENSP00000315644	9606.ENSP00000216911	0	0	0	0	0.859	0	0	0.384	0.909
TYMS	GINS2	9606.ENSP00000315644	9606.ENSP00000253462	0	0	0	0	0.856	0	0	0.323	0.898
TYMS	BHMT2	9606.ENSP00000315644	9606.ENSP00000255192	0	0	0	0	0	0	0	0.453	0.453
TYMS	CCNB2	9606.ENSP00000315644	9606.ENSP00000288207	0	0	0	0	0.833	0	0	0.309	0.88
TYMS	HELLS	9606.ENSP00000315644	9606.ENSP00000377601	0	0	0	0	0.467	0	0	0.203	0.557
TYMS	CBSL	9606.ENSP00000315644	9606.ENSP00000381231	0	0	0	0	0.062	0	0	0.563	0.573
TYMS	KIF4A	9606.ENSP00000315644	9606.ENSP00000363524	0	0	0	0	0.607	0	0	0.09	0.628
TYMS	CENPN	9606.ENSP00000315644	9606.ENSP00000377007	0	0	0	0	0.654	0	0	0.107	0.678
TYMS	CENPF	9606.ENSP00000315644	9606.ENSP00000355922	0	0	0	0	0.728	0	0	0.294	0.799
TYMS	HMMR	9606.ENSP00000315644	9606.ENSP00000377492	0	0	0	0	0.785	0	0	0.203	0.821
TYMS	KIF20A	9606.ENSP00000315644	9606.ENSP00000378356	0	0	0	0	0.802	0	0	0.235	0.842
TYMS	TTK	9606.ENSP00000315644	9606.ENSP00000358813	0	0	0	0	0.816	0	0	0.224	0.851
TYMS	DTL	9606.ENSP00000315644	9606.ENSP00000355958	0	0	0	0	0.809	0	0	0.352	0.871
TYMS	TOP2A	9606.ENSP00000315644	9606.ENSP00000411532	0.111	0	0	0	0.83	0	0	0.685	0.948
TYMS	SHMT1	9606.ENSP00000315644	9606.ENSP00000318868	0.174	0	0	0	0.166	0	0.9	0.885	0.991
UBE3C	EML2	9606.ENSP00000309198	9606.ENSP00000468312	0	0	0	0	0.065	0.058	0	0.462	0.485
VCAN	TIMP1	9606.ENSP00000265077	9606.ENSP00000218388	0	0	0	0	0.065	0	0	0.504	0.516
VCAN	COL1A1	9606.ENSP00000265077	9606.ENSP00000225964	0	0	0	0	0.133	0	0	0.56	0.602
VCAN	MMP14	9606.ENSP00000265077	9606.ENSP00000308208	0	0	0	0	0.064	0	0	0.402	0.416
VCAN	COL5A1	9606.ENSP00000265077	9606.ENSP00000360882	0	0	0	0	0.066	0	0	0.419	0.434
VCAN	HMMR	9606.ENSP00000265077	9606.ENSP00000377492	0	0	0	0	0	0	0	0.451	0.451
VCAN	ADAMTS9	9606.ENSP00000265077	9606.ENSP00000418735	0	0	0	0	0.062	0	0	0.58	0.589
WISP1	SFRP1	9606.ENSP00000250160	9606.ENSP00000220772	0	0	0	0	0.076	0	0	0.462	0.482
WISP1	COL1A1	9606.ENSP00000250160	9606.ENSP00000225964	0	0	0	0	0.328	0	0	0.324	0.526
WISP1	COL5A1	9606.ENSP00000250160	9606.ENSP00000360882	0	0	0	0	0.267	0	0	0.269	0.442
WWC1	APOE	9606.ENSP00000427772	9606.ENSP00000252486	0	0	0	0	0.062	0	0	0.457	0.468
WWC1	CLSTN2	9606.ENSP00000427772	9606.ENSP00000402460	0	0	0	0	0.062	0	0	0.518	0.528
