# Supplementary material for: Visceral Adipose Tissue Molecular Networks and Regulatory microRNA in Pediatric Obesity: An In Silico Approach
Source: Int J Mol Sci. 2022 Sep 20;23(19):11036. doi: 10.3390/ijms231911036 (PMC9569899; doi:10.3390/ijms231911036)
Supplement: Supplementary file 1 [file ijms-23-11036-s001.zip › Table S3.xlsx]

## Sheet: Sheet1
MCODE App Results
Parameters:
Network Scoring:
Include Loops: false Degree Cutoff: 2
Cluster Finding:
Node Score Cutoff: 0.2 Haircut: true Fluff: false K-Core: 2 Max. Depth from Seed: 100
Cluster	Score (Density*#Nodes)	Nodes	Edges	Node IDs
1	13.077	14	170	KIF20A, AURKA, HMMR, TTK, TOP2A, CENPN, DTL, HELLS, CCNB2, GINS2, SPC24, KIF4A, CENPF, TYMS
2	5.6	6	28	LEP, SREBF1, ACLY, PDK4, SCD, DGAT2
3	3.8	11	38	CR1, HP, KNG1, TIMP1, APOE, COL1A1, CFI, VCAN, CFB, MMP14, COL5A1
4	3	3	6	SERPINA1, C4A, C4B
5	3	3	6	SHMT1, BHMT2, CBSL
6	3	3	6	JUND, MAFF, NQO1
