# Supplementary material for: Visceral Adipose Tissue Molecular Networks and Regulatory microRNA in Pediatric Obesity: An In Silico Approach
Source: Int J Mol Sci. 2022 Sep 20;23(19):11036. doi: 10.3390/ijms231911036 (PMC9569899; doi:10.3390/ijms231911036)
Supplement: Supplementary file 1 [file ijms-23-11036-s001.zip › Table S4.xlsx]

## Sheet: Supplementary File S4_gene_tf
ID	Target	TargetID	Literature
ARNT	APOE	348	29126249
ARNT	AURKA	6790	29126249
ARNT	CCNB2	9133	29126249
ARNT	TIMP1	7076	bav095
ATF1	COL1A1	1277	29126249
ATF1	HMMR	3161	29126249
ATF1	KIF4A	24137	29126249
ATF1	LEP	3952	29126249
ATF1	TYMS	7298	29126249
ATF4	SREBF1	6720	29126249
CEBPA	TYMS	7298	29126249
CEBPB	COL1A1	1277	29126249
CREB1	HMMR	3161	29126249
CREB1	JUN	3725	bav095
ETS1	APOE	348	29126249
FOXM1	COL1A1	1277	29126249
JUNB	DTL	51514	29126249
JUNB	HMMR	3161	29126249
JUND	DTL	51514	29126249
JUND	TIMP1	7076	23962719
MEF2D	HMMR	3161	29126249
MYBL2	DTL	51514	29126249
MYBL2	JUN	3725	29126249
NFE2L2	DTL	51514	29126249
NFRKB	CCNB2	9133	29126249
NFRKB	HMMR	3161	29126249
NFRKB	JUN	3725	11973610
NFRKB	NQO1	1728	29126249
NFRKB	SREBF1	6720	29126249
NFRKB	TYMS	7298	29126249
NRF1	JUN	3725	29126249
NRF1	NQO1	1728	10446910
NRF1	SREBF1	6720	29126249
RELA	SREBF1	6720	29126249
SMAD4	JUN	3725	11378386;16425225;16775433;20198337
SMAD4	SREBF1	6720	29126249
SP1	COL1A1	1277	21860419
SP1	DTL	51514	29126249
SP1	HMMR	3161	29126249
SP1	TYMS	7298	23060449
SP3	JUN	3725	29126249
SP3	SREBF1	6720	29126249
STAT1	CENPF	1063	29126249
TFDP1	JUN	3725	29126249
TFDP1	SREBF1	6720	29126249
TFDP1	TYMS	7298	7534297
USF1	COL1A1	1277	29126249
WT1	COL1A1	1277	29126249
WT1	JUN	3725	23275339
ZNF382	CCNB2	9133	29126249
ZNF382	KIF20A	10112	29126249
ZNF382	SREBF1	6720	29126249
ARNT	JUN	3725	21544813
ATF1	TOP2A	7153	12104051
ATF4	APOE	348	22028770
CEBPA	LEP	3952	21983012
CEBPB	HP	3240	11331273
CREB1	JUN	3725	8647095
CREB1	JUN	3725	10403485
ETS1	COL1A1	1277	16564026
FOXM1	APOE	348	11229886
JUNB	NQO1	1728	11035254
JUND	NQO1	1728	11035254
JUND	TIMP1	7076	10051488;11337499
MYBL2	COL1A1	1277	14613485
NFE2L2	NQO1	1728	11013233
NFE2L2	NQO1	1728	22459801
NFE2L2	NQO1	1728	11035254
NRF1	NQO1	1728	11035254
RELA	COL1A1	1277	11277268
RELA	TIMP1	7076	14600595
SMAD4	HP	3240	11331273
SMAD4	JUN	3725	10022869
SP1	APOE	348	11229886
SP1	COL1A1	1277	10082137;10091149;10775443;12138160;16564026;7504695;7590335
SP1	LEP	3952	18559540
SP1	SREBF1	6720	20179320
SP1	SREBF1	6720	15462672
SP1	TIMP1	7076	11830330
SP1	TIMP1	7076	15048879;22415074
SP1	TYMS	7298	10875244;9218479
SP3	COL1A1	1277	10082137
SP3	TIMP1	7076	11830330
STAT1	TIMP1	7076	11918744
USF1	TYMS	7298	12782596
WT1	JUN	3725	20842112
ZNF382	JUN	3725	20682794
MEF2D	JUN	3725	12054430
NFRKB	JUN	3725	22291976
TFDP1	TYMS	7298	14618416
