# Supplementary material for: Visceral Adipose Tissue Molecular Networks and Regulatory microRNA in Pediatric Obesity: An In Silico Approach
Source: Int J Mol Sci. 2022 Sep 20;23(19):11036. doi: 10.3390/ijms231911036 (PMC9569899; doi:10.3390/ijms231911036)
Supplement: Supplementary file 1 [file ijms-23-11036-s001.zip › Table S5.xlsx]

## Sheet: SupplementaryFile S5_gene_miRNA
ID	Accession	Target	TargetID	Experiment	Literature	Tissue
hsa-mir-34a-5p	MIMAT0000255	TYMS	7298	Proteomics	21566225	Unspecified
hsa-mir-34a-5p	MIMAT0000255	KIF4A	24137	Proteomics	21566225	Unspecified
hsa-mir-34a-5p	MIMAT0000255	HMMR	3161	Biotin-Microarrays, Microarrays, PAR-CLIP	tarbase	Unspecified
hsa-mir-34a-5p	MIMAT0000255	AURKA	6790	Biotin-Microarrays, Microarrays	tarbase	Unspecified
hsa-mir-34a-5p	MIMAT0000255	TIMP1	7076	Biotin-Microarrays, Microarrays	tarbase	Unspecified
hsa-mir-34a-5p	MIMAT0000255	COL1A1	1277	HITS-CLIP	tarbase	Unspecified
hsa-mir-34a-5p	MIMAT0000255	TTK	7272	HITS-CLIP, Microarrays	tarbase	Unspecified
hsa-mir-34a-5p	MIMAT0000255	KIF20A	10112	Microarrays	tarbase	Unspecified
hsa-mir-34a-5p	MIMAT0000255	CENPF	1063	HITS-CLIP, Microarrays	tarbase	Unspecified
hsa-mir-34a-5p	MIMAT0000255	APOE	348	Microarrays	tarbase	Unspecified
hsa-mir-34a-5p	MIMAT0000255	GINS2	51659	Microarrays	tarbase	Unspecified
hsa-mir-34a-5p	MIMAT0000255	TOP2A	7153	PAR-CLIP, Microarrays	tarbase	Unspecified
hsa-mir-34a-5p	MIMAT0000255	DTL	51514	Microarrays, Biotin-Microarrays	tarbase	Unspecified
hsa-mir-34a-5p	MIMAT0000255	CCNB2	9133	Microarrays	tarbase	Unspecified
hsa-mir-34a-5p	MIMAT0000255	JUN	3725	PAR-CLIP, Microarrays	tarbase	Unspecified
hsa-mir-34a-5p	MIMAT0000255	NQO1	1728	Microarrays	tarbase	Unspecified
hsa-mir-16-5p	MIMAT0000069	CENPF	1063	Proteomics	18668040	Unspecified
hsa-mir-16-5p	MIMAT0000069	JUN	3725	Microarray	18362358	Unspecified
hsa-mir-16-5p	MIMAT0000069	SREBF1	6720	Microarrays	tarbase	Unspecified
hsa-mir-16-5p	MIMAT0000069	HMMR	3161	Microarrays	tarbase	Unspecified
hsa-mir-16-5p	MIMAT0000069	AURKA	6790	Microarrays	tarbase	Unspecified
hsa-mir-16-5p	MIMAT0000069	KIF4A	24137	Microarrays	tarbase	Unspecified
hsa-mir-16-5p	MIMAT0000069	COL1A1	1277	Microarrays	tarbase	Unspecified
hsa-mir-16-5p	MIMAT0000069	TTK	7272	PAR-CLIP, Microarrays	tarbase	Unspecified
hsa-mir-16-5p	MIMAT0000069	KIF20A	10112	Microarrays	tarbase	Unspecified
hsa-mir-16-5p	MIMAT0000069	APOE	348	pSILAC	tarbase	Unspecified
hsa-mir-16-5p	MIMAT0000069	GINS2	51659	Microarrays	tarbase	Unspecified
hsa-mir-16-5p	MIMAT0000069	TOP2A	7153	PAR-CLIP, Microarrays	tarbase	Unspecified
hsa-mir-16-5p	MIMAT0000069	DTL	51514	Microarrays	tarbase	Unspecified
hsa-mir-16-5p	MIMAT0000069	CCNB2	9133	Microarrays	tarbase	Unspecified
hsa-mir-16-5p	MIMAT0000069	TYMS	7298	Microarrays	tarbase	Unspecified
hsa-mir-124-3p	MIMAT0000422	COL1A1	1277	Microarray//Proteomics	18668037	Unspecified
hsa-mir-124-3p	MIMAT0000422	AURKA	6790	Microarray//Proteomics	18668037	Unspecified
hsa-mir-124-3p	MIMAT0000422	KIF20A	10112	Proteomics	18668037	Unspecified
hsa-mir-124-3p	MIMAT0000422	HMMR	3161	RNA-Seq, Microarrays	tarbase	Unspecified
hsa-mir-124-3p	MIMAT0000422	KIF4A	24137	Microarrays	tarbase	Unspecified
hsa-mir-124-3p	MIMAT0000422	TIMP1	7076	AGO-IP, Microarrays	tarbase	Unspecified
hsa-mir-124-3p	MIMAT0000422	TTK	7272	Other, Microarrays	tarbase	Unspecified
hsa-mir-124-3p	MIMAT0000422	CENPF	1063	RNA-Seq, Microarrays	tarbase	Unspecified
hsa-mir-124-3p	MIMAT0000422	GINS2	51659	Microarrays	tarbase	Unspecified
hsa-mir-124-3p	MIMAT0000422	TOP2A	7153	Microarrays	tarbase	Unspecified
hsa-mir-124-3p	MIMAT0000422	DTL	51514	RNA-Seq, Microarrays	tarbase	Unspecified
hsa-mir-124-3p	MIMAT0000422	CCNB2	9133	Microarrays	tarbase	Unspecified
hsa-mir-124-3p	MIMAT0000422	JUN	3725	RNA-Seq	tarbase	Unspecified
hsa-mir-124-3p	MIMAT0000422	NQO1	1728	Microarrays	tarbase	Unspecified
hsa-mir-124-3p	MIMAT0000422	HP	3240	Microarrays	tarbase	Unspecified
hsa-mir-103a-3p	MIMAT0000101	HMMR	3161	Microarrays	tarbase	Unspecified
hsa-mir-103a-3p	MIMAT0000101	AURKA	6790	Microarrays	tarbase	Unspecified
hsa-mir-103a-3p	MIMAT0000101	KIF4A	24137	Microarrays	tarbase	Unspecified
hsa-mir-103a-3p	MIMAT0000101	COL1A1	1277	HITS-CLIP	tarbase	Unspecified
hsa-mir-103a-3p	MIMAT0000101	TTK	7272	RIP-Seq, Microarrays	tarbase	Unspecified
hsa-mir-103a-3p	MIMAT0000101	KIF20A	10112	Microarrays	tarbase	Unspecified
hsa-mir-103a-3p	MIMAT0000101	CENPF	1063	Microarrays	tarbase	Unspecified
hsa-mir-103a-3p	MIMAT0000101	GINS2	51659	Microarrays	tarbase	Unspecified
hsa-mir-103a-3p	MIMAT0000101	TOP2A	7153	PAR-CLIP, Microarrays	tarbase	Unspecified
hsa-mir-103a-3p	MIMAT0000101	DTL	51514	RIP-Seq, Microarrays	tarbase	Unspecified
hsa-mir-103a-3p	MIMAT0000101	CCNB2	9133	Microarrays	tarbase	Unspecified
hsa-mir-103a-3p	MIMAT0000101	TYMS	7298	Microarrays	tarbase	Unspecified
hsa-mir-103a-3p	MIMAT0000101	JUN	3725	HITS-CLIP, Microarrays	tarbase	Unspecified
hsa-mir-103a-3p	MIMAT0000101	NQO1	1728	HITS-CLIP	tarbase	Unspecified
hsa-mir-107	MIMAT0000104	HMMR	3161	Microarrays	tarbase	Unspecified
hsa-mir-107	MIMAT0000104	AURKA	6790	Microarrays	tarbase	Unspecified
hsa-mir-107	MIMAT0000104	KIF4A	24137	Microarrays	tarbase	Unspecified
hsa-mir-107	MIMAT0000104	COL1A1	1277	HITS-CLIP	tarbase	Unspecified
hsa-mir-107	MIMAT0000104	TTK	7272	Microarrays	tarbase	Unspecified
hsa-mir-107	MIMAT0000104	KIF20A	10112	Microarrays	tarbase	Unspecified
hsa-mir-107	MIMAT0000104	CENPF	1063	Microarrays	tarbase	Unspecified
hsa-mir-107	MIMAT0000104	GINS2	51659	Microarrays	tarbase	Unspecified
hsa-mir-107	MIMAT0000104	TOP2A	7153	PAR-CLIP, Microarrays	tarbase	Unspecified
hsa-mir-107	MIMAT0000104	DTL	51514	Microarrays	tarbase	Unspecified
hsa-mir-107	MIMAT0000104	CCNB2	9133	Microarrays	tarbase	Unspecified
hsa-mir-107	MIMAT0000104	TYMS	7298	Microarrays	tarbase	Unspecified
hsa-mir-107	MIMAT0000104	JUN	3725	HITS-CLIP, Microarrays	tarbase	Unspecified
hsa-mir-107	MIMAT0000104	NQO1	1728	HITS-CLIP	tarbase	Unspecified
hsa-mir-129-2-3p	MIMAT0004605	HMMR	3161	Microarrays	tarbase	Unspecified
hsa-mir-129-2-3p	MIMAT0004605	AURKA	6790	Microarrays	tarbase	Unspecified
hsa-mir-129-2-3p	MIMAT0004605	KIF4A	24137	Microarrays	tarbase	Unspecified
hsa-mir-129-2-3p	MIMAT0004605	COL1A1	1277	Microarrays	tarbase	Unspecified
hsa-mir-129-2-3p	MIMAT0004605	TTK	7272	Microarrays	tarbase	Unspecified
hsa-mir-129-2-3p	MIMAT0004605	KIF20A	10112	Microarrays	tarbase	Unspecified
hsa-mir-129-2-3p	MIMAT0004605	CENPF	1063	Microarrays	tarbase	Unspecified
hsa-mir-129-2-3p	MIMAT0004605	GINS2	51659	Microarrays	tarbase	Unspecified
hsa-mir-129-2-3p	MIMAT0004605	TOP2A	7153	Microarrays	tarbase	Unspecified
hsa-mir-129-2-3p	MIMAT0004605	DTL	51514	Microarrays	tarbase	Unspecified
hsa-mir-129-2-3p	MIMAT0004605	CCNB2	9133	Microarrays	tarbase	Unspecified
hsa-mir-129-2-3p	MIMAT0004605	TYMS	7298	Microarrays	tarbase	Unspecified
hsa-mir-129-2-3p	MIMAT0004605	JUN	3725	HITS-CLIP	tarbase	Unspecified
hsa-mir-129-2-3p	MIMAT0004605	NQO1	1728	Microarrays	tarbase	Unspecified
hsa-mir-1-3p	MIMAT0000416	CENPF	1063	Proteomics	18668040	Unspecified
hsa-mir-1-3p	MIMAT0000416	KIF4A	24137	Proteomics	18668040	Unspecified
hsa-mir-1-3p	MIMAT0000416	HMMR	3161	RPF-Seq, RNA-Seq, Microarrays	tarbase	Unspecified
hsa-mir-1-3p	MIMAT0000416	AURKA	6790	RPF-Seq, RNA-Seq	tarbase	Unspecified
hsa-mir-1-3p	MIMAT0000416	COL1A1	1277	HITS-CLIP, RPF-Seq, RNA-Seq	tarbase	Unspecified
hsa-mir-1-3p	MIMAT0000416	TTK	7272	Microarrays	tarbase	Unspecified
hsa-mir-1-3p	MIMAT0000416	APOE	348	pSILAC	tarbase	Unspecified
hsa-mir-1-3p	MIMAT0000416	GINS2	51659	RPF-Seq, RNA-Seq, Microarrays	tarbase	Unspecified
hsa-mir-1-3p	MIMAT0000416	TOP2A	7153	RNA-Seq, Microarrays	tarbase	Unspecified
hsa-mir-1-3p	MIMAT0000416	DTL	51514	RPF-Seq, Microarrays	tarbase	Unspecified
hsa-mir-1-3p	MIMAT0000416	TYMS	7298	RPF-Seq	tarbase	Unspecified
hsa-mir-1-3p	MIMAT0000416	JUN	3725	RPF-Seq, RNA-Seq	tarbase	Unspecified
hsa-mir-1-3p	MIMAT0000416	NQO1	1728	RPF-Seq	tarbase	Unspecified
hsa-mir-147a	MIMAT0000251	HMMR	3161	Microarrays	tarbase	Unspecified
hsa-mir-147a	MIMAT0000251	AURKA	6790	Microarrays	tarbase	Unspecified
hsa-mir-147a	MIMAT0000251	KIF4A	24137	Microarrays	tarbase	Unspecified
hsa-mir-147a	MIMAT0000251	TTK	7272	Microarrays	tarbase	Unspecified
hsa-mir-147a	MIMAT0000251	KIF20A	10112	Microarrays	tarbase	Unspecified
hsa-mir-147a	MIMAT0000251	CENPF	1063	Microarrays	tarbase	Unspecified
hsa-mir-147a	MIMAT0000251	GINS2	51659	Microarrays	tarbase	Unspecified
hsa-mir-147a	MIMAT0000251	TOP2A	7153	Microarrays	tarbase	Unspecified
hsa-mir-147a	MIMAT0000251	DTL	51514	Microarrays	tarbase	Unspecified
hsa-mir-147a	MIMAT0000251	CCNB2	9133	Microarrays	tarbase	Unspecified
hsa-mir-147a	MIMAT0000251	TYMS	7298	Microarrays	tarbase	Unspecified
hsa-mir-147a	MIMAT0000251	JUN	3725	Microarrays	tarbase	Unspecified
hsa-mir-147a	MIMAT0000251	NQO1	1728	Microarrays	tarbase	Unspecified
hsa-mir-147a	MIMAT0000251	HP	3240	Microarrays	tarbase	Unspecified
hsa-mir-126-3p	MIMAT0000445	KIF4A	24137	Microarrays	tarbase	Unspecified
hsa-mir-126-3p	MIMAT0000445	TTK	7272	Microarrays	tarbase	Unspecified
hsa-mir-126-3p	MIMAT0000445	KIF20A	10112	Microarrays	tarbase	Unspecified
hsa-mir-126-3p	MIMAT0000445	CENPF	1063	Microarrays	tarbase	Unspecified
hsa-mir-126-3p	MIMAT0000445	TOP2A	7153	Microarrays	tarbase	Unspecified
hsa-mir-126-3p	MIMAT0000445	DTL	51514	Microarrays	tarbase	Unspecified
hsa-mir-126-3p	MIMAT0000445	CCNB2	9133	Microarrays	tarbase	Unspecified
hsa-mir-126-3p	MIMAT0000445	TYMS	7298	Microarrays	tarbase	Unspecified
hsa-mir-126-3p	MIMAT0000445	JUN	3725	Microarrays	tarbase	Unspecified
hsa-mir-126-3p	MIMAT0000445	NQO1	1728	Microarrays	tarbase	Unspecified
hsa-mir-27a-3p	MIMAT0000084	SREBF1	6720	HITS-CLIP	tarbase	Unspecified
hsa-mir-27a-3p	MIMAT0000084	HMMR	3161	PAR-CLIP	tarbase	Unspecified
hsa-mir-27a-3p	MIMAT0000084	KIF4A	24137	HITS-CLIP	tarbase	Unspecified
hsa-mir-27a-3p	MIMAT0000084	TIMP1	7076	Microarrays	tarbase	Unspecified
hsa-mir-27a-3p	MIMAT0000084	COL1A1	1277	Microarrays	tarbase	Unspecified
hsa-mir-27a-3p	MIMAT0000084	KIF20A	10112	Microarrays	tarbase	Unspecified
hsa-mir-27a-3p	MIMAT0000084	CENPF	1063	PAR-CLIP, HITS-CLIP	tarbase	Unspecified
hsa-mir-27a-3p	MIMAT0000084	TOP2A	7153	HITS-CLIP	tarbase	Unspecified
hsa-mir-27a-3p	MIMAT0000084	LEP	3952	Microarrays	tarbase	Unspecified
hsa-mir-27a-3p	MIMAT0000084	NQO1	1728	Microarrays	tarbase	Unspecified
hsa-mir-195-5p	MIMAT0000461	HMMR	3161	Microarrays	tarbase	Unspecified
hsa-mir-195-5p	MIMAT0000461	AURKA	6790	Microarrays	tarbase	Unspecified
hsa-mir-195-5p	MIMAT0000461	KIF4A	24137	Microarrays	tarbase	Unspecified
hsa-mir-195-5p	MIMAT0000461	TTK	7272	PAR-CLIP, Microarrays	tarbase	Unspecified
hsa-mir-195-5p	MIMAT0000461	KIF20A	10112	Microarrays	tarbase	Unspecified
hsa-mir-195-5p	MIMAT0000461	CENPF	1063	Microarrays	tarbase	Unspecified
hsa-mir-195-5p	MIMAT0000461	GINS2	51659	Microarrays	tarbase	Unspecified
hsa-mir-195-5p	MIMAT0000461	TOP2A	7153	Microarrays	tarbase	Unspecified
hsa-mir-195-5p	MIMAT0000461	DTL	51514	Microarrays	tarbase	Unspecified
hsa-mir-195-5p	MIMAT0000461	CCNB2	9133	Microarrays	tarbase	Unspecified
hsa-mir-195-5p	MIMAT0000461	TYMS	7298	Microarrays	tarbase	Unspecified
hsa-mir-195-5p	MIMAT0000461	JUN	3725	Microarrays	tarbase	Unspecified
hsa-mir-205-5p	MIMAT0000266	CENPF	1063	Immunohistochemistry//Luciferase reporter assay//qRT-PCR//Western blot	26059417	Unspecified
hsa-mir-205-5p	MIMAT0000266	HMMR	3161	Microarrays	tarbase	Unspecified
hsa-mir-205-5p	MIMAT0000266	AURKA	6790	AGO-IP	tarbase	Unspecified
hsa-mir-205-5p	MIMAT0000266	KIF4A	24137	Microarrays	tarbase	Unspecified
hsa-mir-205-5p	MIMAT0000266	TTK	7272	Microarrays	tarbase	Unspecified
hsa-mir-205-5p	MIMAT0000266	KIF20A	10112	Microarrays	tarbase	Unspecified
hsa-mir-205-5p	MIMAT0000266	GINS2	51659	Microarrays	tarbase	Unspecified
hsa-mir-205-5p	MIMAT0000266	TOP2A	7153	Microarrays	tarbase	Unspecified
hsa-mir-205-5p	MIMAT0000266	DTL	51514	Microarrays	tarbase	Unspecified
hsa-mir-205-5p	MIMAT0000266	CCNB2	9133	AGO-IP, Microarrays	tarbase	Unspecified
hsa-mir-205-5p	MIMAT0000266	NQO1	1728	Microarrays	tarbase	Unspecified
hsa-let-7b-5p	MIMAT0000063	AURKA	6790	Microarray//Proteomics	17699775|18668040	Unspecified
hsa-let-7b-5p	MIMAT0000063	TYMS	7298	Proteomics//pSILAC	18668040	Unspecified
hsa-let-7b-5p	MIMAT0000063	CCNB2	9133	CLASH	23622248	Unspecified
hsa-let-7b-5p	MIMAT0000063	HMMR	3161	Chimeric fragments	tarbase	Unspecified
hsa-let-7b-5p	MIMAT0000063	TIMP1	7076	Microarrays	tarbase	Unspecified
hsa-let-7b-5p	MIMAT0000063	COL1A1	1277	HITS-CLIP, Microarrays	tarbase	Unspecified
hsa-let-7b-5p	MIMAT0000063	APOE	348	pSILAC	tarbase	Unspecified
hsa-let-7b-5p	MIMAT0000063	TOP2A	7153	Microarrays	tarbase	Unspecified
hsa-let-7b-5p	MIMAT0000063	HP	3240	Microarrays	tarbase	Unspecified
hsa-mir-26a-5p	MIMAT0000082	TTK	7272	HITS-CLIP	22473208	Unspecified
hsa-mir-26a-5p	MIMAT0000082	AURKA	6790	Microarrays	tarbase	Unspecified
hsa-mir-26a-5p	MIMAT0000082	KIF4A	24137	Microarrays	tarbase	Unspecified
hsa-mir-26a-5p	MIMAT0000082	TIMP1	7076	Microarrays	tarbase	Unspecified
hsa-mir-26a-5p	MIMAT0000082	CENPF	1063	Microarrays	tarbase	Unspecified
hsa-mir-26a-5p	MIMAT0000082	TOP2A	7153	HITS-CLIP	tarbase	Unspecified
hsa-mir-26a-5p	MIMAT0000082	DTL	51514	CLEAR-CLIP	tarbase	Unspecified
hsa-mir-26a-5p	MIMAT0000082	TYMS	7298	PAR-CLIP, Microarrays	tarbase	Unspecified
hsa-mir-26a-5p	MIMAT0000082	JUN	3725	HITS-CLIP	tarbase	Unspecified
hsa-mir-23b-3p	MIMAT0000418	CCNB2	9133	CLASH	23622248	Unspecified
hsa-mir-23b-3p	MIMAT0000418	HMMR	3161	PAR-CLIP	tarbase	Unspecified
hsa-mir-23b-3p	MIMAT0000418	AURKA	6790	RNA-Seq	tarbase	Unspecified
hsa-mir-23b-3p	MIMAT0000418	KIF4A	24137	Microarrays	tarbase	Unspecified
hsa-mir-23b-3p	MIMAT0000418	KIF20A	10112	RNA-Seq	tarbase	Unspecified
hsa-mir-23b-3p	MIMAT0000418	CENPF	1063	RNA-Seq	tarbase	Unspecified
hsa-mir-23b-3p	MIMAT0000418	TOP2A	7153	HITS-CLIP, PAR-CLIP, RNA-Seq	tarbase	Unspecified
hsa-mir-23b-3p	MIMAT0000418	TYMS	7298	RNA-Seq, Microarrays	tarbase	Unspecified
hsa-mir-23b-3p	MIMAT0000418	JUN	3725	RNA-Seq	tarbase	Unspecified
hsa-mir-128-3p	MIMAT0000424	SREBF1	6720	Luciferase reporter assay//Microarray//qRT-PCR//Western blot	23990020	Unspecified
hsa-mir-128-3p	MIMAT0000424	AURKA	6790	PAR-CLIP, Microarrays	tarbase	Unspecified
hsa-mir-128-3p	MIMAT0000424	TIMP1	7076	Microarrays	tarbase	Unspecified
hsa-mir-128-3p	MIMAT0000424	COL1A1	1277	Microarrays	tarbase	Unspecified
hsa-mir-128-3p	MIMAT0000424	TTK	7272	Microarrays	tarbase	Unspecified
hsa-mir-128-3p	MIMAT0000424	CENPF	1063	Microarrays	tarbase	Unspecified
hsa-mir-128-3p	MIMAT0000424	TOP2A	7153	HITS-CLIP	tarbase	Unspecified
hsa-mir-128-3p	MIMAT0000424	DTL	51514	Microarrays	tarbase	Unspecified
hsa-mir-128-3p	MIMAT0000424	NQO1	1728	Microarrays	tarbase	Unspecified
hsa-mir-449b-5p	MIMAT0003327	AURKA	6790	Microarrays	tarbase	Unspecified
hsa-mir-449b-5p	MIMAT0003327	KIF4A	24137	Microarrays	tarbase	Unspecified
hsa-mir-449b-5p	MIMAT0003327	TTK	7272	HITS-CLIP, Microarrays	tarbase	Unspecified
hsa-mir-449b-5p	MIMAT0003327	KIF20A	10112	Microarrays	tarbase	Unspecified
hsa-mir-449b-5p	MIMAT0003327	CENPF	1063	Microarrays	tarbase	Unspecified
hsa-mir-449b-5p	MIMAT0003327	TOP2A	7153	HITS-CLIP, Microarrays	tarbase	Unspecified
hsa-mir-449b-5p	MIMAT0003327	DTL	51514	HITS-CLIP, Microarrays	tarbase	Unspecified
hsa-mir-449b-5p	MIMAT0003327	CCNB2	9133	Microarrays	tarbase	Unspecified
hsa-mir-449b-5p	MIMAT0003327	TYMS	7298	Microarrays	tarbase	Unspecified
hsa-mir-34c-5p	MIMAT0000686	KIF4A	24137	Microarrays	tarbase	Unspecified
hsa-mir-34c-5p	MIMAT0000686	COL1A1	1277	HITS-CLIP	tarbase	Unspecified
hsa-mir-34c-5p	MIMAT0000686	TTK	7272	HITS-CLIP, Microarrays	tarbase	Unspecified
hsa-mir-34c-5p	MIMAT0000686	KIF20A	10112	Microarrays	tarbase	Unspecified
hsa-mir-34c-5p	MIMAT0000686	CENPF	1063	Microarrays	tarbase	Unspecified
hsa-mir-34c-5p	MIMAT0000686	GINS2	51659	Microarrays	tarbase	Unspecified
hsa-mir-34c-5p	MIMAT0000686	TOP2A	7153	HITS-CLIP, Microarrays	tarbase	Unspecified
hsa-mir-34c-5p	MIMAT0000686	DTL	51514	HITS-CLIP, Microarrays	tarbase	Unspecified
hsa-mir-34c-5p	MIMAT0000686	CCNB2	9133	Microarrays	tarbase	Unspecified
hsa-mir-203a-3p	MIMAT0000264	JUN	3725	Immunoblot//Immunohistochemistry//In situ hybridization//Luciferase reporter assay//qRT-PCR	23552555	Unspecified
hsa-mir-203a-3p	MIMAT0000264	TOP2A	7153	HITS-CLIP	23313552	Unspecified
hsa-mir-203a-3p	MIMAT0000264	TYMS	7298	Luciferase reporter assay//qRT-PCR//Western blot	25482885	Unspecified
hsa-mir-203a-3p	MIMAT0000264	HMMR	3161	Microarrays	tarbase	Unspecified
hsa-mir-203a-3p	MIMAT0000264	AURKA	6790	Microarrays	tarbase	Unspecified
hsa-mir-203a-3p	MIMAT0000264	KIF4A	24137	Microarrays	tarbase	Unspecified
hsa-mir-203a-3p	MIMAT0000264	KIF20A	10112	Microarrays	tarbase	Unspecified
hsa-mir-203a-3p	MIMAT0000264	GINS2	51659	Microarrays	tarbase	Unspecified
hsa-mir-155-5p	MIMAT0000646	JUN	3725	Luciferase reporter assay//qRT-PCR//Western blot	22508041	Unspecified
hsa-mir-155-5p	MIMAT0000646	AURKA	6790	Proteomics	18668040	Unspecified
hsa-mir-155-5p	MIMAT0000646	SREBF1	6720	RNA-Seq, Microarrays	tarbase	Unspecified
hsa-mir-155-5p	MIMAT0000646	HMMR	3161	RNA-Seq, Microarrays	tarbase	Unspecified
hsa-mir-155-5p	MIMAT0000646	COL1A1	1277	RNA-Seq, Microarrays	tarbase	Unspecified
hsa-mir-155-5p	MIMAT0000646	KIF20A	10112	RNA-Seq, Microarrays, Chimeric fragments	tarbase	Unspecified
hsa-mir-155-5p	MIMAT0000646	APOE	348	pSILAC	tarbase	Unspecified
hsa-mir-155-5p	MIMAT0000646	TYMS	7298	Microarrays	tarbase	Unspecified
